# Supplementary material for: Genetic estimators of DNA methylation provide insights into the molecular basis of polygenic traits
Source: Transl Psychiatry. 2018 Jan 31;8:31. doi: 10.1038/s41398-017-0070-x (PMC5802460; doi:10.1038/s41398-017-0070-x)
Supplement: Supplementary file 2 — Supplementary Table 2 [file 41398_2017_70_MOESM2_ESM.xlsx]

## Sheet: Table_S2
Table S2 - MetaMeth analysis of PGC schizophrenia GWAS summary statistics
Significant association results ((Bonferroni adjusted p <0.05 for n= 86,380 models tested) are listed.
(a): Minimum GWAS single-marker association p-value for schizophrenia among markers selected in the EstiMeth model.
(b): Schizophrenia locus reported from PGC (±1Mbp from CpG site)
(c): Schizophrenia top associated SNP within the locus
(d): Association p-value for SNP reported in (c)
(e): CpG within extended MHC region
UCSC RefSeq annotation of CpGs is based on R package IlluminaHumanMethylation450kanno.ilmn12.hg19.
gid	Chromosomal location	UCSC RefSeq Gene Name	UCSC RefSeq Gene Accession	MetaMeth		GWAS Schizophrenia locus				MHC
				Z statistic	p-value	GWAS minimum p-value (a)	PGC Locus rank (b)	GWAS Top SNP (c)	GWAS Locus minimum p-value (d)	(e)
cg15548859	1:2381299			5.66748	1.44915e-08	1.297e-08	50	rs4648845	8.701e-10
cg12140755	1:2382583			5.07556	3.86357e-07	1.297e-08	50	rs4648845	8.701e-10
cg12610239	1:2382748			5.35334	8.63465e-08	5.961e-07	50	rs4648845	8.701e-10
cg00157179	1:2383687			-5.62042	1.9049e-08	4.033e-09	50	rs4648845	8.701e-10
cg14129430	1:2387934			5.1087	3.24382e-07	1.297e-08	50	rs4648845	8.701e-10
cg25221196	1:2387967			5.03388	4.80657e-07	1.297e-08	50	rs4648845	8.701e-10
cg02850689	1:2391347			-5.18207	2.19436e-07	4.033e-09	50	rs4648845	8.701e-10
cg04341153	1:2398858			5.10681	3.27642e-07	7.268e-07	50	rs4648845	8.701e-10
cg11229415	1:2407652	PLCH2	NM_014638	5.05135	4.38693e-07	7.174e-07	50	rs4648845	8.701e-10
cg21172944	1:8392286	SLC45A1	NM_001080397	5.56543	2.61507e-08	5.61e-08	53	chr1_8424984_D	1.166e-09
cg00546117	1:8445545	RERE	NM_001042682//NM_012102//NM_001042681	-5.63705	1.7299e-08	2.724e-09	53	chr1_8424984_D	1.166e-09
cg00120948	1:8484417	RERE	NM_012102//NM_001042682//NM_001042681	-5.84234	5.14717e-09	5.707e-09	53	chr1_8424984_D	1.166e-09
cg15268136	1:44031309	PTPRF	NM_002840//NM_130440	5.15717	2.50712e-07	4.97e-10	46	rs11210892	3.394e-10
cg10489614	1:98512194	MIR137	NR_029679	5.22784	1.71504e-07	4.897e-16	2	rs1702294	3.362e-19
cg11983196	1:98518557			-6.41194	1.43681e-10	1.431e-16	2	rs1702294	3.362e-19
cg03593833	1:149224641			5.27412	1.33392e-07	6.715e-08	48	rs140505938	4.487e-10
cg00764612	1:150255213	C1orf51	NM_144697	5.17375	2.29445e-07	1.632e-09	48	rs140505938	4.487e-10
cg25066665	1:150335507	RPRD2	NM_015203	5.30335	1.13696e-07	5.783e-08	48	rs140505938	4.487e-10
cg06882058	1:243646787	SDCCAG8	NM_006642	-5.36752	7.98286e-08	1.658e-07	64	rs77149735	3.73e-09
cg25706552	1:244017396			-5.07978	3.77879e-07	1.287e-07	64	rs77149735	3.73e-09
cg15777261	2:73462569	CCT7	NR_029402//NR_029403//NM_001009570//NM_006429//NM_001166284//NM_001166285	5.05081	4.39941e-07	7.331e-06
cg23334662	2:198540518	RFTN2	NM_144629	5.56532	2.61672e-08	9.745e-10	31	rs6434928	2.064e-11
cg00792783	2:198669748	PLCL1	NM_006226	-5.18358	2.17661e-07	6.89e-09	31	rs6434928	2.064e-11
cg24914185	2:200663789			-5.29931	1.16244e-07	7.463e-14	10//76	chr2_200825237_I//rs6704641	5.652e-14//8.333e-09
cg13048645	2:200715389			-7.40098	1.3518e-13	5.624e-14	10//76	chr2_200825237_I//rs6704641	5.652e-14//8.333e-09
cg17296551	2:200819818	C2orf60//C2orf47	NM_001039693//NR_004862//NM_024520	-5.24395	1.57179e-07	2.266e-13	10//76	chr2_200825237_I//rs6704641	5.652e-14//8.333e-09
cg25936922	2:200820526	C2orf60//C2orf47	NR_004862//NM_001039693//NM_024520	-7.34698	2.02737e-13	3.468e-14	10//76	chr2_200825237_I//rs6704641	5.652e-14//8.333e-09
cg12253985	2:200820533	C2orf60//C2orf47	NR_004862//NM_001039693//NM_024520	-5.87935	4.11874e-09	3.468e-14	10//76	chr2_200825237_I//rs6704641	5.652e-14//8.333e-09
cg19025272	2:201177919	SPATS2L	NM_015535//NM_001100424//NM_001100423//NM_001100422	5.02402	5.06001e-07	6.278e-11	10//76	chr2_200825237_I//rs6704641	5.652e-14//8.333e-09
cg06867755	2:225397387	CUL3	NM_003590	-5.11991	3.05687e-07	2.359e-08	80	rs11685299	1.115e-08
cg06266189	2:233790293	NGEF	NM_019850//NM_001114090	-6.41339	1.42315e-10	6.928e-11	22	rs6704768	2.315e-12
cg11972305	2:233791962	NGEF	NM_019850//NM_001114090	-6.35763	2.04887e-10	6.928e-11	22	rs6704768	2.315e-12
cg20981856	3:17787350			-5.09166	3.54934e-07	2.226e-07	68	rs4330281	4.642e-09
cg01798589	3:36421572	STAC	NM_003149	5.74933	8.96001e-09	3.386e-12	12	rs75968099	1.053e-13
cg22484793	3:52261325	TLR9	NM_017442	-5.18413	2.17028e-07	1.705e-10	37	rs2535627	4.264e-11
cg03435448	3:52310724	WDR82	NM_025222	-5.80844	6.30597e-09	7.336e-09	37	rs2535627	4.264e-11
cg11209338	3:52332923			-5.21093	1.87893e-07	1.584e-08	37	rs2535627	4.264e-11
cg14092988	3:52407081	DNAH1	NM_015512	-5.3165	1.05782e-07	2.149e-10	37	rs2535627	4.264e-11
cg07507251	3:52567010	NT5DC2	NM_001134231//NM_022908	-5.42751	5.71451e-08	2.149e-10	37	rs2535627	4.264e-11
cg17372223	3:52568218	NT5DC2	NM_022908//NM_001134231	-5.42684	5.73596e-08	1.538e-07	37	rs2535627	4.264e-11
cg05564831	3:52568323	NT5DC2	NM_022908//NM_001134231	-5.35834	8.39904e-08	9.124e-11	37	rs2535627	4.264e-11
cg00317010	3:52569752	NT5DC2//LOC440957	NM_022908//NM_001124767	-5.91815	3.2559e-09	2.149e-10	37	rs2535627	4.264e-11
cg05573699	3:52720067	GNL3//PBRM1	NM_206825//NM_206826//NM_014366//NM_018313	5.82838	5.59666e-09	1.711e-09	37	rs2535627	4.264e-11
cg00139496	3:52731124	GLT8D1	NM_018446//NM_152932//NM_001010983	-5.12467	2.98053e-07	1.36e-07	37	rs2535627	4.264e-11
cg27294008	3:52748359	NEK4	NM_003157	-5.04908	4.43948e-07	4.471e-10	37	rs2535627	4.264e-11
cg07359306	3:52811297	ITIH1	NM_002215//NM_001166434	5.80805	6.32047e-09	4.932e-11	37	rs2535627	4.264e-11
cg24628310	3:52813873	ITIH1	NM_001166435//NM_001166436//NM_001166434//NM_002215	5.15214	2.57537e-07	3.472e-08	37	rs2535627	4.264e-11
cg18404041	3:52824283	ITIH1	NM_001166435//NM_001166434//NM_001166436//NM_002215	5.1363	2.80197e-07	1.298e-07	37	rs2535627	4.264e-11
cg26099316	3:52828794	ITIH3	NM_002217	-5.3751	7.65404e-08	7.336e-09	37	rs2535627	4.264e-11
cg11645453	3:52864694	ITIH4	NM_001166449//NM_002218	-5.31698	1.05504e-07	3.947e-08	37	rs2535627	4.264e-11
cg17890764	3:52864816	ITIH4	NM_001166449//NM_002218	-5.52134	3.3643e-08	3.607e-08	37	rs2535627	4.264e-11
cg20735041	3:52869266	MUSTN1	NM_205853	5.59421	2.21634e-08	1.79e-09	37	rs2535627	4.264e-11
cg25643088	3:52874325	TMEM110	NM_198563	5.43146	5.5894e-08	3.607e-08	37	rs2535627	4.264e-11
cg13641778	3:52879742	TMEM110	NM_198563	-5.43053	5.61874e-08	9.486e-09	37	rs2535627	4.264e-11
cg08121925	3:180588041			5.95401	2.6165e-09	8.64e-11	26	chr3_180594593_I	1.301e-11
cg15367212	3:180588198			5.27182	1.35081e-07	8.64e-11	26	chr3_180594593_I	1.301e-11
cg08210399	3:180784531			5.4242	5.82152e-08	8.941e-10	26	chr3_180594593_I	1.301e-11
cg17170839	4:176733409	GPM6A	NM_201591//NM_005277//NM_201592	5.03876	4.68562e-07	2.394e-07	78	rs1106568	9.469e-09
cg02097667	5:60751658	ZSWIM6	NM_020928	-5.19095	2.09222e-07	2.541e-12	8	rs4391122	1.099e-14
cg24064279	5:137839461			-5.27464	1.33019e-07	9.845e-09	69	rs3849046	4.666e-09
cg27605977	5:152309662			-5.20857	1.90306e-07	1.312e-09	41	rs111294930	1.055e-10
cg26336265	6:25042955			-5.05059	4.40446e-07	2.632e-15				Flanking xMHC
cg08501292	6:25962987	TRIM38	NM_006355	-7.79866	6.25702e-15	1.089e-15				xMHC
cg24345247	6:26021916	HIST1H4A	NM_003538	-9.01066	2.04813e-19	5.224e-21				xMHC
cg21029201	6:26022192	HIST1H4A	NM_003538	8.16293	3.27005e-16	4.113e-18				xMHC
cg21479132	6:26055353			-7.76117	8.41472e-15	1.031e-17				xMHC
cg19084075	6:26124329	HIST1H2AC//HIST1H2BC	NM_003512//NM_003526	-8.14962	3.65063e-16	5.578e-18				xMHC
cg12315302	6:26189340	HIST1H4D	NM_003539	-9.53476	1.50226e-21	1.769e-24				xMHC
cg25439883	6:26323563			-5.37211	7.78195e-08	1.39e-23				xMHC
cg22788657	6:26332446			5.97854	2.25145e-09	1.285e-23				xMHC
cg14345882	6:26364793	BTN3A2	NM_007047	-9.67192	3.96853e-22	2.246e-19				xMHC
cg02045355	6:26365194	BTN3A2	NM_007047	-6.16496	7.05029e-10	2.246e-19				xMHC
cg08224069	6:26365425	BTN3A2	NM_007047	8.42142	3.71941e-17	2.133e-19				xMHC
cg18969411	6:26521272	HCG11	NR_026790	5.05449	4.31537e-07	2.974e-23				xMHC
cg20250722	6:26522136	HCG11	NR_026790	-8.4543	2.80759e-17	3.35e-26				xMHC
cg21612666	6:26537797	HMGN4	NM_006353	-8.19814	2.44131e-16	3.718e-23				xMHC
cg00065396	6:26594778			-5.38247	7.34713e-08	6.756e-20				xMHC
cg19497998	6:26595126			-7.25122	4.13025e-13	3.461e-20				xMHC
cg26478107	6:26595280			-5.38015	7.44247e-08	3.461e-20				xMHC
cg11165035	6:26601993			8.96962	2.9754e-19	2.176e-20				xMHC
cg16675381	6:26757706			-5.12808	2.92718e-07	5.637e-13				xMHC
cg12292205	6:26970375	C6orf41	NR_026775	7.053	1.75101e-12	1.362e-20				xMHC
cg27247225	6:26970382	C6orf41	NR_026775	5.08813	3.61613e-07	1.695e-17				xMHC
cg18278486	6:26987575	LOC100270746//C6orf41	NR_026776//NR_026775	6.63232	3.30463e-11	1.843e-26				xMHC
cg06675483	6:26987649	LOC100270746//C6orf41	NR_026776//NR_026775	6.19966	5.65841e-10	1.14e-17				xMHC
cg10547057	6:26987810	LOC100270746//C6orf41	NR_026776//NR_026775	6.382	1.74793e-10	3.35e-26				xMHC
cg07220782	6:26987966	LOC100270746//C6orf41	NR_026776//NR_026775	6.70595	2.00103e-11	5.47e-19				xMHC
cg06781135	6:26988141	LOC100270746//C6orf41	NR_026776//NR_026775	7.73238	1.05558e-14	1.857e-20				xMHC
cg11369071	6:26988148	LOC100270746//C6orf41	NR_026776//NR_026775	5.57205	2.5176e-08	4.113e-18				xMHC
cg06664930	6:26988289	LOC100270746//C6orf41	NR_026776//NR_026775	9.00033	2.25035e-19	1.769e-24				xMHC
cg11823142	6:27018041			-5.32564	1.00601e-07	7.059e-15				xMHC
cg05180451	6:27185764			-8.44101	3.14616e-17	1.285e-23				xMHC
cg07107628	6:27210934			-6.0056	1.90621e-09	1.205e-26				xMHC
cg17658733	6:27219385	PRSS16	NM_005865	-9.23103	2.68041e-20	1.795e-26				xMHC
cg04982922	6:27228330			5.44384	5.21433e-08	3.35e-26				xMHC
cg22548220	6:27277996	POM121L2	NM_033482	-10.4024	2.41793e-25	3.35e-26				xMHC
cg11262757	6:27280423	POM121L2	NM_033482	-5.41936	5.98134e-08	7.349e-12				xMHC
cg27131891	6:27513414			5.99563	2.02701e-09	2.26e-27	1	rs115329265	3.48e-31	xMHC
cg06395469	6:27635558			-6.65978	2.74243e-11	3.864e-25	1	rs115329265	3.48e-31	xMHC
cg20610915	6:27635667			-9.88009	5.07859e-23	1.435e-29	1	rs115329265	3.48e-31	xMHC
cg18784558	6:27635849			-9.39351	5.80316e-21	1.681e-27	1	rs115329265	3.48e-31	xMHC
cg10903903	6:27647843			-6.13865	8.32264e-10	1.205e-26	1	rs115329265	3.48e-31	xMHC
cg27179866	6:27740120			-7.47077	7.97287e-14	3.461e-20	1	rs115329265	3.48e-31	xMHC
cg11079354	6:27740361			-6.14217	8.14003e-10	3.912e-12	1	rs115329265	3.48e-31	xMHC
cg20933634	6:27740509			-7.24646	4.27814e-13	3.864e-25	1	rs115329265	3.48e-31	xMHC
cg10046620	6:27775042	HIST1H2AI	NM_003509	-9.78589	1.29447e-22	8.802e-27	1	rs115329265	3.48e-31	xMHC
cg25108566	6:27775657	HIST1H2AI//HIST1H2BL	NM_003509//NM_003519	-9.23789	2.51396e-20	1.843e-26	1	rs115329265	3.48e-31	xMHC
cg02228804	6:27775720	HIST1H2AI//HIST1H2BL	NM_003509//NM_003519	-11.2124	3.54409e-29	1.407e-26	1	rs115329265	3.48e-31	xMHC
cg22955778	6:27798556			-9.32222	1.13925e-20	2.71e-26	1	rs115329265	3.48e-31	xMHC
cg12351042	6:27879749	OR2B2	NM_033057	-9.00607	2.13571e-19	1.843e-26	1	rs115329265	3.48e-31	xMHC
cg16479474	6:28041457			-6.62346	3.50891e-11	8.802e-27	1	rs115329265	3.48e-31	xMHC
cg20656154	6:28041663			8.47036	2.44644e-17	2.09e-28	1	rs115329265	3.48e-31	xMHC
cg05261824	6:28046730	ZNF165	NM_003447	6.83426	8.24307e-12	7.46e-19	1	rs115329265	3.48e-31	xMHC
cg17472120	6:28058715	ZSCAN12L1	NR_024063	-7.78633	6.89843e-15	3.646e-26	1	rs115329265	3.48e-31	xMHC
cg09156207	6:28058724	ZSCAN12L1	NR_024063	-8.47709	2.30888e-17	3.498e-27	1	rs115329265	3.48e-31	xMHC
cg11517269	6:28058789	ZSCAN12L1	NR_024063	-8.87556	6.95814e-19	3.498e-27	1	rs115329265	3.48e-31	xMHC
cg12623302	6:28058802	ZSCAN12L1	NR_024063	-8.35208	6.70715e-17	3.498e-27	1	rs115329265	3.48e-31	xMHC
cg18105139	6:28058856	ZSCAN12L1	NR_024063	-7.99865	1.25792e-15	3.498e-27	1	rs115329265	3.48e-31	xMHC
cg03597347	6:28058909	ZSCAN12L1	NR_024063	-8.92767	4.35078e-19	3.181e-27	1	rs115329265	3.48e-31	xMHC
cg17849569	6:28058911	ZSCAN12L1	NR_024063	-8.38218	5.19575e-17	3.203e-27	1	rs115329265	3.48e-31	xMHC
cg02631126	6:28058918	ZSCAN12L1	NR_024063	-7.95358	1.81202e-15	3.498e-27	1	rs115329265	3.48e-31	xMHC
cg12740337	6:28058973	ZSCAN12L1	NR_024063	-8.443	3.09294e-17	3.181e-27	1	rs115329265	3.48e-31	xMHC
cg06952873	6:28059208	ZSCAN12L1	NR_024063	-7.77396	7.60688e-15	3.498e-27	1	rs115329265	3.48e-31	xMHC
cg20615401	6:28092323	ZSCAN16	NM_025231	-5.40117	6.62079e-08	1.283e-08	1	rs115329265	3.48e-31	xMHC
cg10876282	6:28092338	ZSCAN16	NM_025231	-5.33421	9.59596e-08	8.974e-09	1	rs115329265	3.48e-31	xMHC
cg22896917	6:28093420	ZSCAN16	NM_025231	-8.04987	8.28822e-16	1.796e-26	1	rs115329265	3.48e-31	xMHC
cg19592336	6:28129416	ZNF389	NM_001145129	-5.09094	3.56295e-07	2.123e-11	1	rs115329265	3.48e-31	xMHC
cg12963246	6:28129442	ZNF389	NM_001145129	-5.47161	4.45954e-08	2.358e-19	1	rs115329265	3.48e-31	xMHC
cg20151795	6:28129481	ZNF389	NM_001145129	-7.16019	8.05683e-13	1.423e-26	1	rs115329265	3.48e-31	xMHC
cg23161317	6:28129485	ZNF389	NM_001145129	-6.23186	4.60937e-10	3.394e-17	1	rs115329265	3.48e-31	xMHC
cg15786705	6:28176104			8.47081	2.43692e-17	3.864e-25	1	rs115329265	3.48e-31	xMHC
cg12172441	6:28176163			6.68856	2.2537e-11	1.334e-20	1	rs115329265	3.48e-31	xMHC
cg16499284	6:28186477	LOC222699	NR_002936	-6.72304	1.77966e-11	1.398e-17	1	rs115329265	3.48e-31	xMHC
cg01192291	6:28220797	ZKSCAN4	NM_019110	8.8646	7.67762e-19	2.26e-27	1	rs115329265	3.48e-31	xMHC
cg21251018	6:28226885	NKAPL	NM_001007531	-8.63839	5.70121e-18	1.843e-26	1	rs115329265	3.48e-31	xMHC
cg18694169	6:28227079	NKAPL	NM_001007531	-5.8337	5.42128e-09	1.823e-26	1	rs115329265	3.48e-31	xMHC
cg10253847	6:28227085	NKAPL	NM_001007531	-5.60914	2.03331e-08	5.809e-27	1	rs115329265	3.48e-31	xMHC
cg26450541	6:28235208	ZNF187	NM_001023560//NM_001111039//NM_152736	-8.08343	6.29711e-16	1.202e-17	1	rs115329265	3.48e-31	xMHC
cg07660236	6:28367883	ZSCAN12	NM_001163391//NR_028077	7.41154	1.24844e-13	1.334e-20	1	rs115329265	3.48e-31	xMHC
cg21488066	6:28367898	ZSCAN12	NM_001163391//NR_028077	7.42541	1.12431e-13	1.158e-20	1	rs115329265	3.48e-31	xMHC
cg20803211	6:28403086	ZSCAN23	NM_001012455	-6.77966	1.20456e-11	5.741e-12	1	rs115329265	3.48e-31	xMHC
cg07838603	6:28411030	ZSCAN23	NM_001012455	5.75376	8.72804e-09	7.402e-27	1	rs115329265	3.48e-31	xMHC
cg13525197	6:28411240	ZSCAN23	NM_001012455	6.13259	8.6461e-10	1.296e-26	1	rs115329265	3.48e-31	xMHC
cg06818710	6:28411271	ZSCAN23	NM_001012455	5.52955	3.21054e-08	2.843e-09	1	rs115329265	3.48e-31	xMHC
cg09682330	6:28411287	ZSCAN23	NM_001012455	8.07108	6.96802e-16	1.922e-21	1	rs115329265	3.48e-31	xMHC
cg24703168	6:28411309	ZSCAN23	NM_001012455	-7.02751	2.10258e-12	8.601e-14	1	rs115329265	3.48e-31	xMHC
cg23847843	6:28412459	ZSCAN23	NM_001012455	7.80174	6.10592e-15	1.113e-23	1	rs115329265	3.48e-31	xMHC
cg03778669	6:28457246			7.81507	5.49326e-15	9.993e-27	1	rs115329265	3.48e-31	xMHC
cg05241721	6:28542563	SCAND3	NM_052923	6.44779	1.13496e-10	1.052e-17	1	rs115329265	3.48e-31	xMHC
cg18214570	6:28543262	SCAND3	NM_052923	7.34998	1.98233e-13	7.679e-22	1	rs115329265	3.48e-31	xMHC
cg24388424	6:28565403			-8.10535	5.25919e-16	1.201e-20	1	rs115329265	3.48e-31	xMHC
cg27535677	6:28601365			-6.68342	2.33435e-11	1.823e-26	1	rs115329265	3.48e-31	xMHC
cg26865747	6:28601377			-6.55407	5.59891e-11	3.864e-25	1	rs115329265	3.48e-31	xMHC
cg03759229	6:28601417			-5.58872	2.28754e-08	3.864e-25	1	rs115329265	3.48e-31	xMHC
cg13565129	6:28601419			-6.48197	9.05312e-11	5.809e-27	1	rs115329265	3.48e-31	xMHC
cg20851828	6:28601440			-7.72078	1.15624e-14	1.823e-26	1	rs115329265	3.48e-31	xMHC
cg14654363	6:28601443			-7.45443	9.02583e-14	5.809e-27	1	rs115329265	3.48e-31	xMHC
cg12763978	6:28601519			-6.55933	5.40512e-11	5.809e-27	1	rs115329265	3.48e-31	xMHC
cg02049629	6:28662065			-6.80502	1.01032e-11	3.689e-15	1	rs115329265	3.48e-31	xMHC
cg22452837	6:28664155			-6.88286	5.86621e-12	2.09e-28	1	rs115329265	3.48e-31	xMHC
cg10582608	6:28664190			-6.17854	6.46978e-10	3.689e-15	1	rs115329265	3.48e-31	xMHC
cg10960055	6:28664226			-6.07917	1.20805e-09	1.794e-11	1	rs115329265	3.48e-31	xMHC
cg15416661	6:28725789			6.10246	1.04446e-09	1.158e-20	1	rs115329265	3.48e-31	xMHC
cg16961648	6:28743427			5.15131	2.58679e-07	1.113e-23	1	rs115329265	3.48e-31	xMHC
cg05457768	6:28751790			-5.45614	4.86607e-08	1.992e-20	1	rs115329265	3.48e-31	xMHC
cg25595005	6:28770623			6.26853	3.64462e-10	1.158e-20	1	rs115329265	3.48e-31	xMHC
cg27314558	6:28778582			7.36741	1.73981e-13	7.402e-27	1	rs115329265	3.48e-31	xMHC
cg11724882	6:28784567			-6.76246	1.35663e-11	7.46e-19	1	rs115329265	3.48e-31	xMHC
cg25288068	6:28793681			-6.84465	7.66653e-12	2.346e-19	1	rs115329265	3.48e-31	xMHC
cg16677399	6:28830902			10.4868	9.93557e-26	1.555e-27	1	rs115329265	3.48e-31	xMHC
cg00903577	6:28831109			10.0419	9.97382e-24	1.555e-27	1	rs115329265	3.48e-31	xMHC
cg06608359	6:28831300			10.7119	8.9454e-27	2.09e-28	1	rs115329265	3.48e-31	xMHC
cg10429091	6:28861423			5.88542	3.97033e-09	1.555e-27	1	rs115329265	3.48e-31	xMHC
cg13177375	6:28864820			-9.87209	5.50053e-23	1.435e-29	1	rs115329265	3.48e-31	xMHC
cg05482498	6:28866178			-9.00406	2.17521e-19	1.435e-29	1	rs115329265	3.48e-31	xMHC
cg21997109	6:28877723	TRIM27	NM_006510	-7.15358	8.45459e-13	2.09e-28	1	rs115329265	3.48e-31	xMHC
cg03270340	6:28891204	TRIM27	NM_006510	10.7696	4.79238e-27	1.555e-27	1	rs115329265	3.48e-31	xMHC
cg11073024	6:28891819	TRIM27	NM_006510	-7.31083	2.65491e-13	3.509e-27	1	rs115329265	3.48e-31	xMHC
cg09855662	6:28892379	TRIM27	NM_006510	8.4999	1.89751e-17	7.679e-22	1	rs115329265	3.48e-31	xMHC
cg23756442	6:28892465	TRIM27	NM_006510	8.97359	2.86997e-19	2.09e-28	1	rs115329265	3.48e-31	xMHC
cg27120125	6:28892660	TRIM27	NM_006510	6.30703	2.84438e-10	1.112e-10	1	rs115329265	3.48e-31	xMHC
cg23326313	6:28911759			6.28612	3.25501e-10	7.679e-22	1	rs115329265	3.48e-31	xMHC
cg04742282	6:28911873			7.00611	2.45029e-12	3.509e-27	1	rs115329265	3.48e-31	xMHC
cg13293729	6:28911902			6.82408	8.84902e-12	7.679e-22	1	rs115329265	3.48e-31	xMHC
cg15088539	6:28911926			5.30969	1.09812e-07	3.509e-27	1	rs115329265	3.48e-31	xMHC
cg25005112	6:28911938			6.33736	2.3374e-10	7.679e-22	1	rs115329265	3.48e-31	xMHC
cg08542016	6:28912084			6.14497	7.99791e-10	1.113e-23	1	rs115329265	3.48e-31	xMHC
cg03720390	6:28912126			6.43969	1.1972e-10	2.09e-28	1	rs115329265	3.48e-31	xMHC
cg05852177	6:28954110			-9.64668	5.07715e-22	2.09e-28	1	rs115329265	3.48e-31	xMHC
cg07653363	6:28980392			7.43582	1.03919e-13	1.555e-27	1	rs115329265	3.48e-31	xMHC
cg10933494	6:28983143			8.75421	2.05537e-18	1.101e-20	1	rs115329265	3.48e-31	xMHC
cg20373401	6:28983164			10.15	3.31228e-24	2.09e-28	1	rs115329265	3.48e-31	xMHC
cg02675264	6:28984246			-5.405	6.48088e-08	1.555e-27	1	rs115329265	3.48e-31	xMHC
cg27490993	6:28984269			-5.34188	9.19867e-08	1.555e-27	1	rs115329265	3.48e-31	xMHC
cg22834713	6:28984341			-8.98856	2.5048e-19	1.555e-27	1	rs115329265	3.48e-31	xMHC
cg18137931	6:28984374			-8.69082	3.59847e-18	7.53e-27	1	rs115329265	3.48e-31	xMHC
cg02665416	6:28984461			-9.19511	3.74602e-20	1.435e-29	1	rs115329265	3.48e-31	xMHC
cg09861992	6:29342815	OR12D3	NM_030959	-7.79946	6.21738e-15	4.758e-21	1	rs115329265	3.48e-31	xMHC
cg23584176	6:29365078	OR12D2	NM_013936	-5.21724	1.81607e-07	1.992e-20	1	rs115329265	3.48e-31	xMHC
cg15094605	6:29429346	OR2H1	NM_030883	7.9627	1.68318e-15	2.09e-28	1	rs115329265	3.48e-31	xMHC
cg00521620	6:29434416			-7.77965	7.27266e-15	2.09e-28	1	rs115329265	3.48e-31	xMHC
cg20723129	6:29521501			-6.0393	1.54789e-09	8.104e-13	1	rs115329265	3.48e-31	xMHC
cg07590002	6:30449064			5.60452	2.08834e-08	8.104e-13				xMHC
cg26884376	6:30539453	ABCF1	NM_001090//NM_001025091	-5.26139	1.4297e-07	8.104e-13				xMHC
cg16586538	6:30569105	PPP1R10	NM_002714	5.03456	4.7896e-07	8.104e-13				xMHC
cg10916998	6:30711832	FLOT1//IER3	NM_005803//NM_003897	-6.47433	9.52336e-11	8.104e-13				xMHC
cg20802826	6:30782080			6.76828	1.30322e-11	8.104e-13				xMHC
cg16537676	6:30851624	DDR1	NM_001954//NM_013993	-6.52497	6.80166e-11	8.104e-13				xMHC
cg18093866	6:30851753	DDR1	NM_001954//NM_013993	-6.55041	5.73786e-11	8.104e-13				xMHC
cg26146308	6:30851884	DDR1	NM_013993//NM_001954	-6.53	6.57704e-11	8.104e-13				xMHC
cg06893977	6:30851928	DDR1	NM_013993//NM_001954	-6.63296	3.29016e-11	8.104e-13				xMHC
cg07979747	6:30860136	DDR1	NM_013993//NM_001954//NM_013994	6.18575	6.18073e-10	8.104e-13				xMHC
cg07945879	6:30879673	GTF2H4	NM_001517	6.59905	4.13807e-11	8.104e-13				xMHC
cg15848685	6:30882641	VARS2	NM_020442//NM_001167733//NM_001167734	-5.91322	3.35486e-09	8.104e-13				xMHC
cg12457901	6:30882671	VARS2	NM_020442//NM_001167733//NM_001167734	-6.36595	1.94081e-10	8.104e-13				xMHC
cg14935711	6:30882694	VARS2	NM_020442//NM_001167733//NM_001167734	-5.94726	2.72661e-09	8.104e-13				xMHC
cg16958594	6:30882708	VARS2	NM_020442//NM_001167733//NM_001167734	-5.97392	2.31625e-09	8.104e-13				xMHC
cg02149965	6:30883203	VARS2	NM_020442//NM_001167733//NM_001167734	-5.48213	4.20232e-08	8.104e-13				xMHC
cg26672776	6:30899568	SFTA2	NM_205854	6.28129	3.35774e-10	8.104e-13				xMHC
cg26246658	6:32936741	BRD2	NM_005104	5.40282	6.55999e-08	6.895e-10				xMHC
cg05995528	6:33036495	HLA-DPA1	NM_033554	-5.39774	6.74872e-08	8.622e-10				xMHC
cg08898074	6:33036547	HLA-DPA1	NM_033554	-6.56305	5.27194e-11	1.778e-09				xMHC
cg15734436	6:33047185	HLA-DPB1	NM_002121	-5.64048	1.69571e-08	9.033e-08				xMHC
cg17362900	6:33047944	HLA-DPB1	NM_002121	5.50369	3.71931e-08	8.622e-10				xMHC
cg06210070	6:33085063	HLA-DPB2	NR_001435	5.5671	2.59015e-08	4.21e-08				xMHC
cg15019001	6:33096303	HLA-DPB2	NR_001435	-5.38056	7.42557e-08	6.895e-10				xMHC
cg21974506	6:33141291	COL11A2	NM_080679//NM_080681//NM_080680	-7.16767	7.62878e-13	3.627e-08				xMHC
cg00115458	6:33141305	COL11A2	NM_080679//NM_080681//NM_080680	-5.36957	7.89245e-08	1.482e-10				xMHC
cg04499015	6:33141696	COL11A2	NM_080679//NM_080681//NM_080680	-5.18288	2.1849e-07	9.745e-06				xMHC
cg00936309	6:33141824	COL11A2	NM_080679//NM_080681//NM_080680	-5.53232	3.16021e-08	3.763e-08				xMHC
cg11958269	6:33255190	WDR46	NM_005452//NM_001164267	-5.38634	7.19069e-08	4.959e-07				xMHC
cg15559584	6:33267644	TAPBP//RGL2	NM_172209//NM_003190//NM_004761//NR_028387	-5.03905	4.67849e-07	1.482e-10				xMHC
cg23319477	6:33267989	TAPBP//RGL2	NM_172209//NM_003190//NM_004761//NR_028387	-5.67536	1.38395e-08	1.482e-10				xMHC
cg23625628	6:33267991	TAPBP//RGL2	NM_172209//NM_003190//NM_004761//NR_028387	-6.23859	4.41542e-10	1.482e-10				xMHC
cg03637976	6:33268071	TAPBP//RGL2	NM_172209//NM_003190//NM_004761//NR_028387	-5.3328	9.67073e-08	1.482e-10				xMHC
cg02863594	6:33280199	TAPBP	NM_172209//NM_003190//NM_172208	5.4238	5.83449e-08	1.482e-10				xMHC
cg05700142	6:33280454	TAPBP	NM_172209//NM_003190//NM_172208	5.61686	1.94456e-08	3.627e-08				xMHC
cg25356697	6:33282736	TAPBP//ZBTB22	NM_003190//NM_172208//NM_172209//NM_005453//NM_001145338	5.31018	1.09518e-07	1.482e-10				xMHC
cg04415168	6:33282856	ZBTB22//TAPBP	NM_005453//NM_003190//NM_172208//NM_172209//NM_001145338	5.32075	1.03342e-07	1.482e-10				xMHC
cg10376053	6:33282867	ZBTB22//TAPBP	NM_005453//NM_003190//NM_172208//NM_172209//NM_001145338	6.0179	1.76695e-09	1.482e-10				xMHC
cg14288848	6:33282873	ZBTB22//TAPBP	NM_005453//NM_003190//NM_172208//NM_172209//NM_001145338	5.53751	3.06799e-08	1.482e-10				xMHC
cg17055704	6:33282879	ZBTB22//TAPBP	NM_005453//NM_003190//NM_172208//NM_172209//NM_001145338	5.73179	9.9374e-09	1.778e-09				xMHC
cg14473643	6:33282885	ZBTB22//TAPBP	NM_005453//NM_003190//NM_172208//NM_172209//NM_001145338	5.05748	4.24826e-07	9.033e-08				xMHC
cg14309283	6:33282890	ZBTB22//TAPBP	NM_005453//NM_003190//NM_172208//NM_172209//NM_001145338	5.31863	1.0455e-07	9.033e-08				xMHC
cg05210804	6:33282896	ZBTB22//TAPBP	NM_005453//NM_003190//NM_172208//NM_172209//NM_001145338	5.24498	1.56297e-07	1.482e-10				xMHC
cg27168291	6:33282997	ZBTB22//TAPBP	NM_005453//NM_003190//NM_172208//NM_172209//NM_001145338	5.61726	1.9401e-08	1.482e-10				xMHC
cg26646118	6:33283000	ZBTB22//TAPBP	NM_005453//NM_003190//NM_172208//NM_172209//NM_001145338	5.00866	5.48101e-07	1.482e-10				xMHC
cg18144560	6:33283070	ZBTB22//TAPBP	NM_005453//NM_003190//NM_172208//NM_172209//NM_001145338	6.10416	1.03344e-09	1.482e-10				xMHC
cg03000593	6:33283162	ZBTB22//TAPBP	NM_005453//NM_003190//NM_172208//NM_172209//NM_001145338	5.29199	1.20994e-07	9.033e-08				xMHC
cg26887212	6:33286244	ZBTB22	NM_005453//NM_001145338	-5.47244	4.43873e-08	1.482e-10				xMHC
cg13826470	6:33290842	DAXX	NM_001141969//NM_001350//NR_024517//NM_001141970	5.74625	9.12467e-09	1.482e-10				xMHC
cg25474873	6:33358798	KIFC1	NM_002263	5.39921	6.69347e-08	3.627e-08				xMHC
cg09985560	6:33358866	KIFC1	NM_002263	5.24857	1.53284e-07	3.627e-08				xMHC
cg13199639	6:33360495	KIFC1	NM_002263	5.33903	9.34449e-08	1.482e-10				xMHC
cg27261921	6:33361102	KIFC1	NM_002263	-5.99053	2.09162e-09	1.482e-10				xMHC
cg03157610	6:33377317	PHF1//KIFC1	NR_027692//NM_002263//NM_002636//NM_024165	5.42246	5.87829e-08	6.895e-10				Flanking xMHC
cg26257411	6:33397122	SYNGAP1	NM_006772	-6.31617	2.68132e-10	3.541e-08				Flanking xMHC
cg01340991	6:33397233	SYNGAP1	NM_006772	-6.87751	6.09055e-12	2.425e-09				Flanking xMHC
cg05856036	6:33397511	SYNGAP1	NM_006772	-5.40459	6.49582e-08	3.763e-08				Flanking xMHC
cg26514099	6:33397710	SYNGAP1	NM_006772	-6.20571	5.44503e-10	3.541e-08				Flanking xMHC
cg22740603	6:33397959	SYNGAP1	NM_006772	-6.59106	4.36695e-11	3.541e-08				Flanking xMHC
cg10535500	6:33398610	SYNGAP1	NM_006772	-6.77547	1.24004e-11	3.541e-08				Flanking xMHC
cg24198941	6:33398677	SYNGAP1	NM_006772	-7.0633	1.62592e-12	6.895e-10				Flanking xMHC
cg07417146	6:33400528	SYNGAP1	NM_006772	-6.33423	2.38523e-10	2.425e-09				Flanking xMHC
cg22875823	6:33400543	SYNGAP1	NM_006772	-5.61231	1.9964e-08	1.644e-09				Flanking xMHC
cg27530576	6:33401480	SYNGAP1	NM_006772	-5.73145	9.95779e-09	3.627e-08				Flanking xMHC
cg03866862	6:33401542	SYNGAP1	NM_006772	-6.52344	6.87152e-11	1.644e-09				Flanking xMHC
cg17931024	6:33422995	ZBTB9	NM_152735	5.25048	1.51703e-07	1.929e-07				Flanking xMHC
cg12841873	6:33423165	ZBTB9	NM_152735	5.15267	2.56806e-07	3.763e-08				Flanking xMHC
cg00364051	6:33647861	ITPR3	NM_002224	-5.04254	4.59403e-07	2.33e-07				Flanking xMHC
cg11169463	6:33653411	ITPR3	NM_002224	-6.1299	8.79358e-10	1.116e-07				Flanking xMHC
cg07979401	6:33739406	LEMD2	NM_001143944//NM_181336	-5.06029	4.18607e-07	2.386e-07				Flanking xMHC
cg16010596	6:33739607	LEMD2	NM_001143944//NM_181336	-5.29802	1.17063e-07	1.929e-07				Flanking xMHC
cg25397818	7:1863962	MAD1L1	NM_003550//NM_001013837//NM_001013836	5.10271	3.34819e-07	4.151e-09	7	chr7_2025096_I	8.2e-15
cg04871173	7:1883056	MAD1L1	NM_003550//NM_001013837//NM_001013836	5.65797	1.53177e-08	8.518e-11	7	chr7_2025096_I	8.2e-15
cg26402169	7:1883139	MAD1L1	NM_003550//NM_001013837//NM_001013836	5.72594	1.02864e-08	1.119e-08	7	chr7_2025096_I	8.2e-15
cg25814293	7:1883251	MAD1L1	NM_003550//NM_001013837//NM_001013836	5.33733	9.43263e-08	1.389e-12	7	chr7_2025096_I	8.2e-15
cg00589581	7:1883760	MAD1L1	NM_003550//NM_001013837//NM_001013836	6.32775	2.48767e-10	2.219e-13	7	chr7_2025096_I	8.2e-15
cg21422361	7:1884392	MAD1L1	NM_003550//NM_001013837//NM_001013836	5.20155	1.97628e-07	1.119e-08	7	chr7_2025096_I	8.2e-15
cg25011577	7:1886277	MAD1L1	NM_003550//NM_001013837//NM_001013836	5.88479	3.98566e-09	1.389e-12	7	chr7_2025096_I	8.2e-15
cg11601967	7:1886391	MAD1L1	NM_003550//NM_001013837//NM_001013836	5.74595	9.1405e-09	1.119e-08	7	chr7_2025096_I	8.2e-15
cg00671126	7:1886597	MAD1L1	NM_003550//NM_001013837//NM_001013836	5.98336	2.18581e-09	2.075e-10	7	chr7_2025096_I	8.2e-15
cg10360139	7:1886902	MAD1L1	NM_003550//NM_001013837//NM_001013836	5.54623	2.9189e-08	1.084e-10	7	chr7_2025096_I	8.2e-15
cg25122824	7:1886917	MAD1L1	NM_003550//NM_001013837//NM_001013836	5.91513	3.31618e-09	1.102e-12	7	chr7_2025096_I	8.2e-15
cg04439374	7:1891063	MAD1L1	NM_003550//NM_001013837//NM_001013836	6.25335	4.01734e-10	9.502e-11	7	chr7_2025096_I	8.2e-15
cg13470333	7:1908714	MAD1L1	NM_003550//NM_001013837//NM_001013836	-5.56954	2.55407e-08	9.502e-11	7	chr7_2025096_I	8.2e-15
cg02474109	7:1912065	MAD1L1	NM_003550//NM_001013837//NM_001013836	6.29957	2.98471e-10	1.568e-12	7	chr7_2025096_I	8.2e-15
cg05863683	7:1912471	MAD1L1	NM_003550//NM_001013837//NM_001013836	-6.38356	1.73014e-10	8.518e-11	7	chr7_2025096_I	8.2e-15
cg15879716	7:1932272	MAD1L1	NM_003550//NM_001013837//NM_001013836	-5.29227	1.20811e-07	4.842e-07	7	chr7_2025096_I	8.2e-15
cg16393715	7:1948819	MAD1L1	NM_003550//NM_001013837//NM_001013836	5.51043	3.57958e-08	3.408e-11	7	chr7_2025096_I	8.2e-15
cg03354898	7:1950403	MAD1L1	NM_003550//NM_001013837//NM_001013836	5.82566	5.68867e-09	2.689e-10	7	chr7_2025096_I	8.2e-15
cg23203730	7:1950707	MAD1L1	NM_003550//NM_001013837//NM_001013836	5.04546	4.52429e-07	3.494e-07	7	chr7_2025096_I	8.2e-15
cg13165778	7:1952518	MAD1L1	NM_003550//NM_001013837//NM_001013836	6.16202	7.18217e-10	1.505e-10	7	chr7_2025096_I	8.2e-15
cg11050988	7:1952600	MAD1L1	NM_003550//NM_001013837//NM_001013836	6.34112	2.28094e-10	1.291e-10	7	chr7_2025096_I	8.2e-15
cg17404289	7:1961785	MAD1L1	NM_003550//NM_001013837//NM_001013836	5.60103	2.13086e-08	6.334e-11	7	chr7_2025096_I	8.2e-15
cg12073833	7:1965232	MAD1L1	NM_003550//NM_001013837//NM_001013836	6.63939	3.14979e-11	1.389e-12	7	chr7_2025096_I	8.2e-15
cg12395958	7:1973573	MAD1L1	NM_003550//NM_001013837//NM_001013836	-6.92954	4.222e-12	2.182e-12	7	chr7_2025096_I	8.2e-15
cg26996890	7:1980808	MAD1L1	NM_003550//NM_001013837//NM_001013836	-5.56505	2.62071e-08	5.999e-11	7	chr7_2025096_I	8.2e-15
cg26945846	7:2004389	MAD1L1	NM_003550//NM_001013837//NM_001013836	5.43623	5.44185e-08	4.966e-13	7	chr7_2025096_I	8.2e-15
cg22340370	7:2019882	MAD1L1	NM_003550//NM_001013837//NM_001013836	5.7836	7.31189e-09	1.809e-12	7	chr7_2025096_I	8.2e-15
cg25315312	7:2020528	MAD1L1	NM_003550//NM_001013837//NM_001013836	-6.7689	1.29764e-11	5.634e-13	7	chr7_2025096_I	8.2e-15
cg12098896	7:2022568	MAD1L1	NM_003550//NM_001013837//NM_001013836	-6.33193	2.42114e-10	2.007e-10	7	chr7_2025096_I	8.2e-15
cg23729427	7:2025799	MAD1L1	NM_003550//NM_001013837//NM_001013836	6.19765	5.73131e-10	2.219e-13	7	chr7_2025096_I	8.2e-15
cg21782813	7:2030301	MAD1L1	NM_003550//NM_001013837//NM_001013836	-5.70664	1.1523e-08	4.966e-13	7	chr7_2025096_I	8.2e-15
cg16960402	7:2032075	MAD1L1	NM_003550//NM_001013837//NM_001013836	6.55546	5.54687e-11	6.77e-11	7	chr7_2025096_I	8.2e-15
cg23378565	7:2036160	MAD1L1	NM_003550//NM_001013837//NM_001013836	6.51443	7.29648e-11	2.219e-13	7	chr7_2025096_I	8.2e-15
cg04593460	7:2045488	MAD1L1	NM_003550//NM_001013837//NM_001013836	-6.36066	2.00891e-10	5.634e-13	7	chr7_2025096_I	8.2e-15
cg08722586	7:2046821	MAD1L1	NM_003550//NM_001013837//NM_001013836	6.29741	3.02666e-10	1.945e-13	7	chr7_2025096_I	8.2e-15
cg02951883	7:2050386	MAD1L1	NM_003550//NM_001013837//NM_001013836	7.12551	1.03698e-12	1.945e-13	7	chr7_2025096_I	8.2e-15
cg13290180	7:2082529	MAD1L1	NM_003550//NM_001013837//NM_001013836	5.11755	3.0953e-07	6.426e-14	7	chr7_2025096_I	8.2e-15
cg06555468	7:2094790	MAD1L1	NM_003550//NM_001013837//NM_001013836	5.65693	1.54104e-08	4.154e-11	7	chr7_2025096_I	8.2e-15
cg08607108	7:2109890	MAD1L1	NM_003550//NM_001013837//NM_001013836	-6.15229	7.63719e-10	1.809e-13	7	chr7_2025096_I	8.2e-15
cg08796391	7:2113395	MAD1L1	NM_003550//NM_001013837//NM_001013836	5.16408	2.41625e-07	2.323e-06	7	chr7_2025096_I	8.2e-15
cg18319104	7:2140321	MAD1L1	NM_003550//NM_001013837//NM_001013836	6.37618	1.81556e-10	5.999e-11	7	chr7_2025096_I	8.2e-15
cg07143303	7:2144767	MAD1L1	NM_003550//NM_001013837//NM_001013836	5.27336	1.3395e-07	4.156e-11	7	chr7_2025096_I	8.2e-15
cg13209990	7:2172133	MAD1L1	NM_003550//NM_001013837//NM_001013836	6.14606	7.94291e-10	1.22e-10	7	chr7_2025096_I	8.2e-15
cg23182783	7:2195801	MAD1L1	NM_003550//NM_001013837//NM_001013836	-5.2232	1.75858e-07	4.422e-09	7	chr7_2025096_I	8.2e-15
cg23081542	7:104563370	LOC723809	NR_027374	-5.29821	1.16941e-07	2.022e-08	52	rs6466055	1.127e-09
cg04380332	7:105027541	SRPK2	NM_182692	-5.47667	4.33397e-08	5.439e-09	52	rs6466055	1.127e-09
cg02729030	7:110879415	IMMP2L	NM_032549	-5.39956	6.68053e-08	9.521e-10	15//98	rs13240464//rs211829	3.034e-13//3.713e-08
cg13126121	8:8085946	FLJ10661	NR_024362//NR_024363//NR_024361	5.11931	3.0665e-07	2.034e-08
cg12943259	8:89603364			5.05185	4.37554e-07	2.481e-07	81	rs7819570	1.215e-08
cg23422866	8:143326234	TSNARE1	NM_145003	6.79965	1.04874e-11	6.975e-13	5	rs4129585	1.737e-15
cg12274030	8:143330043	TSNARE1	NM_145003	-6.839	7.97466e-12	3.755e-11	5	rs4129585	1.737e-15
cg02246640	8:143331321	TSNARE1	NM_145003	-5.75562	8.6326e-09	1.177e-11	5	rs4129585	1.737e-15
cg12589112	8:143333518	TSNARE1	NM_145003	-6.01679	1.77912e-09	6.325e-10	5	rs4129585	1.737e-15
cg21926626	8:143382226	TSNARE1	NM_145003	-5.99014	2.09665e-09	8.887e-10	5	rs4129585	1.737e-15
cg09119776	10:104387263	SUFU	NM_016169	-5.60507	2.08175e-08	3.845e-15	3	rs11191419	6.198e-19
cg01347048	10:104387773	SUFU	NM_016169	-5.7672	8.06002e-09	6.508e-13	3	rs11191419	6.198e-19
cg23093090	10:104574429	C10orf26	NM_001083913//NM_017787	6.10855	1.00537e-09	9.235e-18	3	rs11191419	6.198e-19
cg08757448	10:104613767	C10orf32	NM_144591//NM_001136200	-5.43391	5.51322e-08	9.566e-12	3	rs11191419	6.198e-19
cg08330031	10:104623503	C10orf32	NM_001136200//NM_144591	-6.77393	1.25332e-11	9.235e-18	3	rs11191419	6.198e-19
cg18534077	10:104628846	AS3MT	NM_020682	-8.74004	2.33032e-18	9.235e-18	3	rs11191419	6.198e-19
cg25143771	10:104629124	AS3MT	NM_020682	-7.12596	1.03359e-12	6.982e-13	3	rs11191419	6.198e-19
cg08856941	10:104629142	AS3MT	NM_020682	6.21134	5.25357e-10	1.702e-17	3	rs11191419	6.198e-19
cg24592962	10:104629151	AS3MT	NM_020682	6.93871	3.95706e-12	9.235e-18	3	rs11191419	6.198e-19
cg11784071	10:104629166	AS3MT	NM_020682	7.18515	6.7133e-13	9.235e-18	3	rs11191419	6.198e-19
cg26207201	10:104629179	AS3MT	NM_020682	8.19881	2.42785e-16	9.235e-18	3	rs11191419	6.198e-19
cg15744005	10:104629667	AS3MT	NM_020682	7.90347	2.7125e-15	9.235e-18	3	rs11191419	6.198e-19
cg08772003	10:104629869	AS3MT	NM_020682	7.56162	3.98074e-14	9.235e-18	3	rs11191419	6.198e-19
cg15439196	10:104676907	CNNM2	NM_199077//NM_017649//NM_199076	-8.4296	3.46857e-17	1.087e-17	3	rs11191419	6.198e-19
cg00894378	10:104680152	CNNM2	NM_199077//NM_199076//NM_017649	-9.57712	9.97914e-22	1.087e-17	3	rs11191419	6.198e-19
cg03493300	10:104813866	CNNM2	NM_199076//NM_017649	-6.89697	5.31231e-12	2.966e-16	3	rs11191419	6.198e-19
cg18453458	10:104835963	CNNM2	NM_199076//NM_017649	7.00112	2.53918e-12	9.235e-18	3	rs11191419	6.198e-19
cg09803321	10:104913480	NT5C2	NM_001134373//NM_012229	-8.38159	5.22178e-17	1.087e-17	3	rs11191419	6.198e-19
cg10116432	10:104953276	NT5C2	NM_012229//NM_001134373	8.57938	9.53869e-18	1.739e-17	3	rs11191419	6.198e-19
cg00035347	10:104953608	NT5C2	NM_012229//NM_001134373	7.57305	3.64551e-14	1.119e-15	3	rs11191419	6.198e-19
cg16396933	10:104954103	NT5C2	NM_012229//NM_001134373	6.61344	3.75496e-11	1.739e-17	3	rs11191419	6.198e-19
cg08069931	11:130731865			-6.64105	3.11461e-11	1.016e-11	16	rs10791097	1.088e-12
cg26902026	11:130785536	SNX19	NM_014758	-6.50779	7.62622e-11	3.502e-11	16	rs10791097	1.088e-12
cg02264943	11:130785842	SNX19	NM_014758	-6.11913	9.4085e-10	5.77e-12	16	rs10791097	1.088e-12
cg12179176	11:130786555	SNX19	NM_014758	-5.30794	1.10871e-07	6.13e-09	16	rs10791097	1.088e-12
cg22079354	11:130786696	SNX19	NM_014758	-5.3227	1.02238e-07	2.876e-12	16	rs10791097	1.088e-12
cg14779329	11:130786720	SNX19	NM_014758	-5.03079	4.88468e-07	2.876e-12	16	rs10791097	1.088e-12
cg09685934	11:133827520	IGSF9B	NM_014987	6.46439	1.0171e-10	2.141e-11	36	rs75059851	3.874e-11
cg17703048	11:133852993			6.23324	4.56896e-10	2.061e-11	36	rs75059851	3.874e-11
cg09742952	11:133853958			6.22746	4.74071e-10	8.105e-10	36	rs75059851	3.874e-11
cg09436713	12:2323135	CACNA1C	NM_001129844//NM_001129827//NM_001129839//NM_001129834//NM_001129841//NM_000719//NM_001129830//NM_001167625//NM_001129843//NM_001167624//NM_001129835//NM_001129837//NM_001167623//NM_001129840//NM_199460//NM_001129833//NM_001129832//NM_001129829//NM_001129	-7.39142	1.45273e-13	5.11e-14	4	rs2007044	3.217e-18
cg14258853	12:29935411	TMTC1	NM_175861	5.64368	1.6645e-08	7.058e-08	99	rs679087	3.906e-08
cg15656257	12:123450216	ABCB9	NM_203444//NM_019624//NM_019625	-5.41527	6.11977e-08	1.757e-08	9	rs2851447	1.859e-14
cg00376283	12:123451042	ABCB9	NM_203444//NM_019624//NM_019625	-6.62176	3.54935e-11	1.24e-11	9	rs2851447	1.859e-14
cg05973401	12:123451056	ABCB9	NM_019624//NM_203444//NM_019625	-6.92575	4.3368e-12	1.889e-12	9	rs2851447	1.859e-14
cg03328639	12:123451280	ABCB9	NM_203444//NM_019625//NM_019624	-5.19857	2.00824e-07	9.102e-11	9	rs2851447	1.859e-14
cg22341471	12:123451323	ABCB9	NM_203444//NM_019625//NM_019624	-6.3558	2.07344e-10	2.025e-11	9	rs2851447	1.859e-14
cg02203224	12:123464087	ARL6IP4//OGFOD2	NM_018694//NM_001002251//NM_024623//NM_016638//NM_001002252	6.54102	6.11024e-11	1.889e-12	9	rs2851447	1.859e-14
cg21745287	12:123464511	ARL6IP4//OGFOD2	NM_018694//NM_001002251//NM_024623//NM_016638//NM_001002252	6.65108	2.90952e-11	1.24e-11	9	rs2851447	1.859e-14
cg13010344	12:123464640	ARL6IP4	NM_018694//NM_001002251//NM_016638//NM_001002252	6.69579	2.14504e-11	1.889e-12	9	rs2851447	1.859e-14
cg14644204	12:123518833	PITPNM2	NM_020845	5.21054	1.88296e-07	5.129e-09	9	rs2851447	1.859e-14
cg08176694	12:123519157	PITPNM2	NM_020845	5.22833	1.71051e-07	4.237e-14	9	rs2851447	1.859e-14
cg06415153	12:123519476	PITPNM2	NM_020845	7.3608	1.82814e-13	2.416e-14	9	rs2851447	1.859e-14
cg07899411	12:123604434			-5.58976	2.2738e-08	1.628e-11	9	rs2851447	1.859e-14
cg01687878	12:123616817			6.45384	1.09051e-10	1.24e-11	9	rs2851447	1.859e-14
cg15175608	12:123636717			-5.77139	7.86206e-09	8.695e-10	9	rs2851447	1.859e-14
cg10672416	12:123718706	C12orf65	NM_001143905//NM_152269	-6.72382	1.77018e-11	4.237e-14	9	rs2851447	1.859e-14
cg19016782	12:123741754	C12orf65	NM_001143905//NM_152269	5.2077	1.91199e-07	2.076e-08	9	rs2851447	1.859e-14
cg07137751	14:71377000	PCNX	NM_014982	-5.10174	3.36537e-07	1.592e-07
cg00765522	14:71605994			5.21023	1.8861e-07	2.016e-07	71	rs2332700	4.863e-09
cg19493789	14:72396233			5.26784	1.38036e-07	3.795e-09	71	rs2332700	4.863e-09
cg10515131	14:99708008	BCL11B	NM_022898//NM_138576	-5.48287	4.18489e-08	1.375e-08	70	rs2693698	4.801e-09
cg19000871	14:103996768	TRMT61A	NM_152307	-5.90627	3.49938e-09	1.957e-12	13	rs12887734	1.363e-13
cg26938255	14:103997249	TRMT61A	NM_152307	5.85062	4.89755e-09	7.907e-12	13	rs12887734	1.363e-13
cg04998671	14:104000505	TRMT61A	NM_152307	-6.31796	2.65036e-10	2.889e-13	13	rs12887734	1.363e-13
cg13511324	14:104056883	C14orf153	NM_032374	6.63376	3.2724e-11	1.421e-12	13	rs12887734	1.363e-13
cg07495704	14:104091483			-5.84383	5.1015e-09	4.623e-10	13	rs12887734	1.363e-13
cg23090046	14:104094619	KLC1	NM_005552//NM_182923//NM_001130107	-6.73003	1.69623e-11	1.957e-12	13	rs12887734	1.363e-13
cg26242531	14:104190678	ZFYVE21	NM_024071	5.2424	1.58499e-07	5.804e-10	13	rs12887734	1.363e-13
cg01849466	14:104193079	ZFYVE21	NM_024071	-5.20951	1.89341e-07	9.864e-08	13	rs12887734	1.363e-13
cg21167502	14:104195666	ZFYVE21	NM_024071	-5.68501	1.30805e-08	8.334e-11	13	rs12887734	1.363e-13
cg08213375	14:104286397	PPP1R13B	NM_015316	6.11254	9.80603e-10	3.904e-11	13	rs12887734	1.363e-13
cg07071491	14:104338182			6.83732	8.06875e-12	1.172e-13	13	rs12887734	1.363e-13
cg18825076	15:78729989	IREB2	NM_004136	-5.00855	5.48426e-07	1.501e-08	14	rs8042374	2.439e-13
cg26578274	15:78832312	PSMA4	NM_001102667//NM_002789//NM_001102668	-5.16397	2.41766e-07	2.032e-12	14	rs8042374	2.439e-13
cg04140906	15:78833505	PSMA4	NM_002789//NM_001102667//NM_001102668	-5.88734	3.92458e-09	1.865e-12	14	rs8042374	2.439e-13
cg24506363	15:78894296	CHRNA3	NM_000743//NM_001166694	5.11379	3.1576e-07	4.137e-07	14	rs8042374	2.439e-13
cg04882995	15:78912658	CHRNA3	NM_000743//NM_001166694	5.36308	8.18158e-08	3.235e-10	14	rs8042374	2.439e-13
cg17507749	15:85114479	UBE2QP1	NR_003661	-6.20412	5.50033e-10	8.352e-11	29	rs950169	1.618e-11
cg20353653	15:85143219	ZSCAN2	NM_181877//NM_017894//NM_001007072	5.67286	1.40437e-08	5.125e-09	29	rs950169	1.618e-11
cg17866455	15:85173951	SCAND2	NR_003654//NR_004859	5.42482	5.80118e-08	9.351e-10	29	rs950169	1.618e-11
cg12863693	15:85201151	NMB	NM_205858//NM_021077	-6.04104	1.5312e-09	8.273e-10	29	rs950169	1.618e-11
cg17173187	15:85201210	NMB	NM_205858//NM_021077	-5.93529	2.9332e-09	8.273e-10	29	rs950169	1.618e-11
cg18582073	15:85202042	NMB	NM_205858//NM_021077	5.967	2.4165e-09	8.273e-10	29	rs950169	1.618e-11
cg01503516	15:85202406	NMB	NM_205858//NM_021077	6.10879	1.00387e-09	2.758e-10	29	rs950169	1.618e-11
cg13061976	15:85359001	ALPK3	NM_020778	5.57322	2.50074e-08	8.273e-10	29	rs950169	1.618e-11
cg05469396	15:91419421	FURIN	NM_002569	5.93673	2.90767e-09	1.213e-10	11	rs4702	8.296e-14
cg22145651	15:91419540	FURIN	NM_002569	5.46493	4.63089e-08	6.998e-10	11	rs4702	8.296e-14
cg25647583	15:91427184	FES	NM_002005//NM_001143783//NM_001143784//NM_001143785	-5.67419	1.39345e-08	1.213e-10	11	rs4702	8.296e-14
cg26405020	15:91427363	FES	NM_002005//NM_001143783//NM_001143784//NM_001143785	-5.62932	1.80916e-08	1.084e-09	11	rs4702	8.296e-14
cg03209642	15:91427605	FES	NM_002005//NM_001143783//NM_001143784//NM_001143785	-5.75818	8.50236e-09	1.551e-09	11	rs4702	8.296e-14
cg05211768	15:91427848	FES	NM_002005//NM_001143783//NM_001143785//NM_001143784	-5.95276	2.63657e-09	7.128e-10	11	rs4702	8.296e-14
cg04510874	15:91427884	FES	NM_002005//NM_001143783//NM_001143785//NM_001143784	-5.60329	2.10324e-08	7.128e-10	11	rs4702	8.296e-14
cg05180856	15:91428056	FES	NM_002005//NM_001143783//NM_001143785//NM_001143784	-6.3719	1.86694e-10	7.128e-10	11	rs4702	8.296e-14
cg06330618	15:91428456	FES	NM_001143783//NM_001143784//NM_001143785//NM_002005	-5.21265	1.8616e-07	7.128e-10	11	rs4702	8.296e-14
cg26899598	15:91429088	FES	NM_001143784//NM_001143783//NM_001143785//NM_002005	-5.60412	2.0931e-08	7.128e-10	11	rs4702	8.296e-14
cg02747254	16:29938183	KCTD13	NM_178863	5.70114	1.19011e-08	3.585e-09	38	rs12691307	4.548e-11
cg01343363	16:58533808	NDRG4	NM_020465//NM_022910//NM_001130487	-5.455	4.89725e-08	1.149e-08	89	rs12325245	1.873e-08
cg27113419	16:58533979	NDRG4	NM_020465//NM_022910//NM_001130487	-5.37446	7.68102e-08	1.149e-08	89	rs12325245	1.873e-08
cg05725404	16:58534157	NDRG4	NM_020465//NM_022910//NM_001130487	-5.6165	1.94862e-08	1.149e-08	89	rs12325245	1.873e-08
cg00758881	16:58534681	NDRG4	NM_020465//NM_022910//NM_001130487	-5.42145	5.91178e-08	1.149e-08	89	rs12325245	1.873e-08
cg04484415	16:58534708	NDRG4	NM_020465//NM_022910//NM_001130487	-5.08318	3.71164e-07	1.149e-08	89	rs12325245	1.873e-08
cg01084435	16:58535556	NDRG4	NM_020465//NM_022910//NM_001130487	-5.03617	4.74944e-07	1.2e-08	89	rs12325245	1.873e-08
cg05222604	16:58537227	NDRG4	NM_020465//NM_022910//NM_001130487	-5.4691	4.52315e-08	1.247e-07	89	rs12325245	1.873e-08
cg26536240	16:89509760	ANKRD11	NM_013275	5.1064	3.28349e-07	3.51e-07
cg00439318	16:89601909	SPG7	NM_003119//NM_199367	-5.15908	2.48166e-07	6.849e-07
cg04080022	16:89648534	CPNE7	NM_014427//NM_153636	5.94765	2.72021e-09	2.675e-07
cg26963795	17:2206215	SRR//SMG6	NM_021947//NM_001170957//NM_017575	-5.30198	1.14556e-07	6.476e-08	43	rs4523957	2.862e-10
cg04375931	17:2207241	SMG6//SRR	NM_001170957//NM_017575//NM_021947	5.48782	4.06929e-08	1.04e-09	43	rs4523957	2.862e-10
cg27564939	17:2207243	SMG6//SRR	NM_001170957//NM_017575//NM_021947	5.2829	1.27157e-07	1.04e-09	43	rs4523957	2.862e-10
cg08129017	17:17728660	SREBF1	NM_004176//NM_001005291	5.03323	4.8228e-07	4.474e-07	87	rs8082590	1.769e-08
cg26588076	17:17741631	SREBF1	NM_001005291//NM_004176	5.32935	9.8564e-08	1.043e-07	87	rs8082590	1.769e-08
cg24904631	17:17875305	TOM1L2//LRRC48	NM_001033551//NM_031294//NM_001130090//NM_001130092//NM_001130091//NM_001082968	5.24899	1.52932e-07	1.989e-07	87	rs8082590	1.769e-08
cg24612305	17:17875800	TOM1L2//LRRC48	NM_001082968//NM_031294//NM_001130090//NM_001033551//NM_001130092//NM_001130091	5.17093	2.32931e-07	1.799e-08	87	rs8082590	1.769e-08
cg20650513	17:17875932	TOM1L2//LRRC48	NM_001082968//NM_031294//NM_001130091//NM_001033551//NM_001130092//NM_001130090	-5.07171	3.94254e-07	1.989e-07	87	rs8082590	1.769e-08
cg07327864	17:17875952	TOM1L2//LRRC48	NM_001082968//NM_031294//NM_001130091//NM_001033551//NM_001130092//NM_001130090	-5.29276	1.20481e-07	3.183e-08	87	rs8082590	1.769e-08
cg13695956	17:17912592	LRRC48	NM_001130090//NM_031294	-5.60549	2.07668e-08	6.841e-09	87	rs8082590	1.769e-08
cg23370820	17:17987590			-5.06181	4.15286e-07	1.369e-07	87	rs8082590	1.769e-08
cg02206767	17:17990805	DRG2	NM_001388	5.11993	3.05657e-07	1.212e-08	87	rs8082590	1.769e-08
cg19630374	17:18023558	MYO15A	NM_016239	-5.14754	2.63919e-07	9.337e-08	87	rs8082590	1.769e-08
cg04398451	17:18023971	MYO15A	NM_016239	-5.12338	3.00113e-07	4.984e-08	87	rs8082590	1.769e-08
cg20670488	17:18024636	MYO15A	NM_016239	-5.08031	3.7683e-07	4.984e-08	87	rs8082590	1.769e-08
cg20450689	18:77586147			-5.88119	4.07339e-09	2.173e-07
cg24856264	18:77612153			5.41869	6.0036e-08	2.173e-07
cg21467717	18:77623409	KCNG2	NM_012283	5.00465	5.5965e-07	2.173e-07
cg01297721	19:19373566	HAPLN4	NM_023002	-5.02189	5.11649e-07	2.864e-07	47	rs2905426	3.634e-10
cg22694191	19:19373575	HAPLN4	NM_023002	-5.11151	3.19592e-07	7.335e-08	47	rs2905426	3.634e-10
cg02546618	19:19431379	KIAA0892//SF4	NM_015329//NM_172231	5.31857	1.04584e-07	6.921e-09	47	rs2905426	3.634e-10
cg17414380	19:19431394	KIAA0892//SF4	NM_015329//NM_172231	5.27149	1.35322e-07	1.008e-08	47	rs2905426	3.634e-10
cg20644253	19:19431407	KIAA0892//SF4	NM_015329//NM_172231	5.17537	2.27463e-07	7.335e-08	47	rs2905426	3.634e-10
cg15071133	19:19431572	KIAA0892//SF4	NM_015329//NM_172231	-5.44299	5.23941e-08	6.921e-09	47	rs2905426	3.634e-10
cg15052019	19:19431593	KIAA0892//SF4	NM_015329//NM_172231	5.37083	7.83729e-08	1.008e-08	47	rs2905426	3.634e-10
cg08505228	19:19495962	GATAD2A	NM_017660	-5.36473	8.10712e-08	1.497e-08	47	rs2905426	3.634e-10
cg26732615	19:19648335	CILP2//YJEFN3	NM_153221//NM_198537	5.27992	1.29239e-07	1.149e-08	47	rs2905426	3.634e-10
cg19379721	19:19737143	LPAR2	NM_004720	-5.10198	3.36115e-07	2.587e-07	47	rs2905426	3.634e-10
cg09937324	20:37376998	ACTR5	NM_024855	-5.41869	6.00385e-08	2.232e-09	27	rs6065094	1.462e-11
cg13691108	20:37433247	PPP1R16B	NM_015568	6.4283	1.29036e-10	5.519e-11	27	rs6065094	1.462e-11
cg18501942	22:41414083			-5.45779	4.82095e-08	5.174e-09	32//57	rs9607782//rs6002655	2.069e-11//1.709e-09
cg13813247	22:41461852			-5.37139	7.81339e-08	1.665e-08	32//57	rs9607782//rs6002655	2.069e-11//1.709e-09
cg19640517	22:41707109	ZC3H7B	NM_017590	-5.05804	4.23599e-07	6.763e-12	32//57	rs9607782//rs6002655	2.069e-11//1.709e-09
cg21663219	22:42323397	TNFRSF13C	NM_052945	-5.27029	1.3621e-07	5.043e-08	32//57	rs9607782//rs6002655	2.069e-11//1.709e-09
cg11851098	22:42395340	WBP2NL	NM_152613	-5.23755	1.62725e-07	9.886e-09	32//57	rs9607782//rs6002655	2.069e-11//1.709e-09
cg04733989	22:42467013	NAGA	NM_000262	5.55505	2.77535e-08	3.912e-08	32//57	rs9607782//rs6002655	2.069e-11//1.709e-09
cg11915388	22:42470451	FAM109B	NM_001002034	-5.19896	2.00404e-07	3.912e-08	32//57	rs9607782//rs6002655	2.069e-11//1.709e-09
cg07721547	22:42475119	C22orf32//FAM109B	NM_033318//NM_001002034	5.23897	1.61472e-07	7.456e-08	32//57	rs9607782//rs6002655	2.069e-11//1.709e-09
cg18034295	22:42475135	C22orf32//FAM109B	NM_033318//NM_001002034	5.21023	1.88605e-07	1.518e-08	32//57	rs9607782//rs6002655	2.069e-11//1.709e-09
cg25954441	22:42475561	C22orf32	NM_033318	-5.06068	4.1777e-07	5.043e-08	32//57	rs9607782//rs6002655	2.069e-11//1.709e-09
cg00395296	22:42481778	NDUFA6	NM_002490	5.72508	1.03385e-08	6.628e-09	32//57	rs9607782//rs6002655	2.069e-11//1.709e-09
cg04692870	22:42525206	CYP2D6	NM_001025161//NM_000106	5.48021	4.24811e-08	9.58e-08	32//57	rs9607782//rs6002655	2.069e-11//1.709e-09
cg15557168	22:42548783			-5.50954	3.59772e-08	3.114e-08	32//57	rs9607782//rs6002655	2.069e-11//1.709e-09
cg05082376	22:42548792			-5.49268	3.95885e-08	4.572e-08	32//57	rs9607782//rs6002655	2.069e-11//1.709e-09
cg13677785	22:42548868			-5.39158	6.98423e-08	8.392e-08	32//57	rs9607782//rs6002655	2.069e-11//1.709e-09
