# Supplementary material for: Genetic estimators of DNA methylation provide insights into the molecular basis of polygenic traits
Source: Transl Psychiatry. 2018 Jan 31;8:31. doi: 10.1038/s41398-017-0070-x (PMC5802460; doi:10.1038/s41398-017-0070-x)
Supplement: Supplementary file 3 — Supplementary Table 3 [file 41398_2017_70_MOESM3_ESM.xlsx]

## Sheet: Table_S3
Table S3 - MetaMeth analysis of Alzheimer's Disease GWAS summary statistics
Significant association are listed (Bonferroni adjusted p < 0.05 for n=84,288 models tested).
UCSC RefSeq annotation of CpGs is based on R package IlluminaHumanMethylation450kanno.ilmn12.hg19.
gid	chr	pos	UCSC RefSeq Gene Name	UCSC RefSeq Gene Accession	Model SNPs Coverage	MetaMeth Z	MetaMeth p	Top GWAS hit p ± 1Mbp from CpG	Top GWAS hit SNP ± 1Mbp from CpG	Top GWAS hit p across EstiMeth SNPs	Top GWAS hit SNP across EstiMeth SNPs	MHC Region
cg22364819	2	127864926	BIN1;BIN1;BIN1;BIN1;BIN1;BIN1;BIN1;BIN1;BIN1;BIN1	NM_004305;NM_139348;NM_139347;NM_139345;NM_139350;NM_139343;NM_139344;NM_139351;NM_139349;NM_139346	100	-5.26783	1.38048e-07	1.001e-26	rs4663105	3.821e-08	rs7557280
cg06223080	2	127868745			91.1111	5.40756	6.3891e-08	1.001e-26	rs4663105	7.353e-08	rs6743470
cg12968598	6	47444699	CD2AP	NM_012120	100	5.1945	2.05268e-07	5.3e-09	rs9381563	5.3e-09	rs9381563
cg02130027	6	47444894	CD2AP	NM_012120	100	5.35926	8.35635e-08	5.3e-09	rs9381563	3.052e-08	rs10948363
cg20172563	6	47487173	CD2AP	NM_012120	100	5.38022	7.43938e-08	5.3e-09	rs9381563	3.657e-08	rs9296564
cg05908241	7	143109367			100	6.6928	2.18938e-11	1.417e-11	rs10808026	1.417e-11	rs10808026
cg06881914	11	59951663	MS4A6A;MS4A6A;MS4A6A	NM_152851;NM_152852;NM_022349	96.875	-6.10302	1.04083e-09	5.354e-13	rs72924659	1.269e-10	rs11605427
cg18570331	11	60101691	MS4A6E	NM_139249	95.5056	5.72427	1.03879e-08	5.354e-13	rs72924659	2.602e-12	rs4939338
cg01904978	11	85847072			98.3333	5.34482	9.05074e-08	6.534e-16	rs10792832	4.499e-13	rs472486
cg24024661	19	1074425	HMHA1	NM_012292	89.4737	5.08288	3.71755e-07	1.701e-09	rs4147929	1.701e-09	rs4147929
cg18381455	19	44905980	ZNF285A	NM_152354	91.3043	5.52881	3.22403e-08	0	rs12972156	5.428e-21	rs2965109
cg21521892	19	45146289	PVR;PVR;PVR;PVR	NM_001135768;NM_006505;NM_001135769;NM_001135770	94.1176	-5.95753	2.56076e-09	0	rs12972156	1.499e-11	rs62117162
cg16094954	19	45251180	BCL3	NM_005178	100	-11.6928	1.38794e-31	0	rs12972156	8.726e-37	rs4803748
cg22780475	19	45281526	CBLC;CBLC	NM_012116;NM_001130852	100	-5.02131	5.132e-07	0	rs12972156	1.918e-10	rs2967669
cg06522456	19	45311781	BCAM;BCAM	NM_001013257;NM_005581	100	-5.06876	4.00417e-07	0	rs12972156	3.701e-07	rs1903830
cg10762466	19	45347693			86.2069	-9.44082	3.69862e-21	0	rs12972156	1.73e-58	rs2927468
cg11670000	19	45352950	PVRL2;PVRL2	NM_001042724;NM_002856	89.0756	-6.51102	7.46449e-11	0	rs12972156	3.54e-115	rs34878901
cg05644480	19	45418020	APOC1	NM_001645	83.3333	-17.5852	3.2001e-69	0	rs12972156	5.11e-104	rs769450
cg04766076	19	45444811	APOC4	NM_001646	92	-6.72445	1.76254e-11	0	rs12972156	2.546e-18	rs35336243
cg06736138	19	45444860	APOC4	NM_001646	96	7.45391	9.06158e-14	0	rs12972156	2.546e-18	rs35336243
cg10169327	19	45448959	APOC2	NM_000483	94.7368	5.9727	2.33364e-09	0	rs12972156	4.528e-15	rs34810028
cg27436184	19	45449006	APOC2	NM_000483	100	15.7527	6.5779e-56	0	rs12972156	2.04e-114	rs8106922
cg01958934	19	45449099	APOC2	NM_000483	95.4545	6.15289	7.60839e-10	0	rs12972156	2.628e-14	rs2376866
cg13119609	19	45449297	APOC2;APOC2	NM_000483;NM_000483	95.3125	6.11797	9.47769e-10	0	rs12972156	7.447e-16	rs10413096
cg09555818	19	45449301	APOC2;APOC2	NM_000483;NM_000483	97.0149	6.07259	1.25865e-09	0	rs12972156	4.352e-73	rs405509
cg19417129	19	45459933	CLPTM1	NM_001294	97.4359	-6.3384	2.32164e-10	0	rs12972156	1.287e-11	rs9304644
cg02872930	19	45649752			94.7977	5.93501	2.93818e-09	0	rs12972156	1.829e-85	rs56317818
cg15661473	19	45656123	NKPD1	NM_198478	95.7447	6.52405	6.84362e-11	0	rs12972156	1.085e-62	rs74579864
cg06479902	19	45720199	EXOC3L2	NM_138568	91.0995	5.06752	4.03029e-07	0	rs12972156	1.69e-128	rs760136
cg07068062	19	46002528	FLJ40125	NM_001080401	95.9184	-7.22793	4.90415e-13	0	rs12972156	5.428e-21	rs2965109
cg21904251	19	46279757	DMPK;DMPK;DMPK;DMPK	NM_001081560;NM_001081563;NM_001081562;NM_004409	100	-5.67175	1.41346e-08	0	rs12972156	1.73e-58	rs2927468
