# Supplementary material for: Genetic estimators of DNA methylation provide insights into the molecular basis of polygenic traits
Source: Transl Psychiatry. 2018 Jan 31;8:31. doi: 10.1038/s41398-017-0070-x (PMC5802460; doi:10.1038/s41398-017-0070-x)
Supplement: Supplementary file 4 — Supplementary Table 4 [file 41398_2017_70_MOESM4_ESM.xlsx]

## Sheet: Table_S4
Table S4 - MetaMeth analysis of Height GWAS summary statistics
Significant association are listed (Bonferroni adjusted p < 0.05 for n=72,532 models tested).
UCSC RefSeq annotation of CpGs is based on R package IlluminaHumanMethylation450kanno.ilmn12.hg19.
gid	chr	pos	UCSC RefSeq Gene Name	UCSC RefSeq Gene Accession	Model SNPs Coverage	MetaMeth Z	MetaMeth p	Top GWAS hit p ± 1Mbp from CpG	Top GWAS hit SNP ± 1Mbp from CpG	Top GWAS hit p EstiMeth SNPs	Top GWAS hit SNP EstiMeth SNPs	MHC Region
cg02300356	1	2027983	PRKCZ;PRKCZ	NM_002744;NM_001033581	80	5.0447	4.54238e-07	1.2e-17	rs425277	6.1e-16	rs12410859
cg12713909	1	2038940	PRKCZ;PRKCZ;PRKCZ	NM_001033582;NM_002744;NM_001033581	100	-7.60138	2.92989e-14	1.2e-17	rs425277	1.2e-17	rs425277
cg25407448	1	2043037	PRKCZ;PRKCZ;PRKCZ	NM_001033582;NM_002744;NM_001033581	80	7.68326	1.55084e-14	1.2e-17	rs425277	6.1e-16	rs12410859
cg00981070	1	2046702	PRKCZ;PRKCZ;PRKCZ	NM_001033582;NM_002744;NM_001033581	81.8182	7.88587	3.12342e-15	1.2e-17	rs425277	1.2e-17	rs425277
cg18803110	1	2057439	PRKCZ;PRKCZ;PRKCZ	NM_001033582;NM_002744;NM_001033581	85.7143	7.98406	1.41598e-15	1.2e-17	rs425277	1.2e-17	rs425277
cg12718519	1	2058417	PRKCZ;PRKCZ;PRKCZ	NM_001033582;NM_002744;NM_001033581	85.7143	7.16953	7.52534e-13	1.2e-17	rs425277	1.2e-17	rs425277
cg13480549	1	2058790	PRKCZ;PRKCZ;PRKCZ	NM_001033582;NM_002744;NM_001033581	85.2941	8.01839	1.07139e-15	1.2e-17	rs425277	1.2e-17	rs425277
cg22366001	1	2066006	PRKCZ;PRKCZ;PRKCZ	NM_001033582;NM_002744;NM_001033581	80	-5.69847	1.20888e-08	1.2e-17	rs425277	1.7e-17	rs262672
cg03732007	1	2071316	PRKCZ;PRKCZ;PRKCZ	NM_001033582;NM_002744;NM_001033581	85.1852	7.39635	1.39984e-13	1.2e-17	rs425277	1.2e-17	rs425277
cg21271945	1	2080081	PRKCZ;PRKCZ;PRKCZ	NM_001033581;NM_001033582;NM_002744	82.1429	7.25968	3.88016e-13	1.2e-17	rs425277	3.6e-15	rs380190
cg23682913	1	2080710	PRKCZ;PRKCZ;PRKCZ	NM_001033581;NM_001033582;NM_002744	82.3529	7.78722	6.84994e-15	1.2e-17	rs425277	1.2e-17	rs425277
cg24578937	1	2090814	PRKCZ;PRKCZ;PRKCZ	NM_001033581;NM_001033582;NM_002744	80.7692	8.28133	1.2181e-16	1.2e-17	rs425277	1.2e-17	rs425277
cg09144608	1	2098929	PRKCZ;PRKCZ;PRKCZ	NM_001033581;NM_001033582;NM_002744	91.6667	-8.18249	2.78042e-16	1.2e-17	rs425277	1.2e-17	rs425277
cg13061570	1	2127505	C1orf86;C1orf86	NM_001146310;NM_182533	81.8182	6.06359	1.33116e-09	1.2e-17	rs425277	2.4e-12	rs2257182
cg06203364	1	2137307	C1orf86	NM_001146310	82.3529	-7.74453	9.59377e-15	1.2e-17	rs425277	1.2e-17	rs425277
cg03665132	1	2137325	C1orf86	NM_001146310	88.8889	-6.30354	2.90926e-10	1.2e-17	rs425277	1.2e-17	rs425277
cg17942763	1	2163472	SKI	NM_003036	81.25	-5.97092	2.35913e-09	1.2e-17	rs425277	1.1e-09	rs10910034
cg12611488	1	2169282	SKI	NM_003036	88.8889	8.05335	8.05616e-16	1.2e-17	rs425277	6.3e-16	rs263526
cg21775570	1	2171834	SKI	NM_003036	90.9091	5.53041	3.19492e-08	1.2e-17	rs425277	1.3e-10	rs3107151
cg02050917	1	2173571	SKI	NM_003036	90.4762	-7.9342	2.11851e-15	1.2e-17	rs425277	1.6e-15	rs10797416
cg21442419	1	2182373	SKI	NM_003036	83.6364	-8.13954	3.96778e-16	1.2e-17	rs425277	6.3e-16	rs263526
cg11191979	1	2194050	SKI	NM_003036	92.8571	-6.02067	1.73702e-09	1.2e-17	rs425277	3.7e-13	rs6603813
cg21194808	1	2205498	SKI	NM_003036	82.4561	6.03553	1.58442e-09	1.2e-17	rs425277	3.9e-15	rs1692580
cg27173245	1	2457999	PANK4	NM_018216	80	-4.97883	6.39704e-07	1.2e-17	rs425277	6.1e-16	rs12410859
cg00011203	1	9259066			85.7143	5.15193	2.57815e-07	9.1e-13	rs9434723	5.1e-07	rs9435127
cg22601917	1	9294274	H6PD	NM_004285	86.3014	6.3985	1.56913e-10	9.1e-13	rs9434723	9.1e-13	rs9434723
cg04199779	1	9294473	H6PD	NM_004285	84.4444	6.34892	2.16827e-10	9.1e-13	rs9434723	9.1e-13	rs9434723
cg25755851	1	9335794			87.5	-5.17795	2.24336e-07	9.1e-13	rs9434723	5.3e-08	rs2268169
cg11399195	1	10364025	KIF1B;KIF1B	NM_015074;NM_183416	92.1053	-5.06426	4.09982e-07	2e-10	rs10779751	4.4e-08	rs7418365
cg11802797	1	10437649	KIF1B	NM_015074	100	5.03096	4.8802e-07	2e-10	rs10779751	2.2e-07	rs12139158
cg04508216	1	11107452	MASP2;MASP2	NM_006610;NM_139208	88.8889	-5.17427	2.288e-07	2e-10	rs10779751	2.1e-10	rs7549109
cg13384150	1	16939173	NBPF1	NM_017940	82.4561	-6.96501	3.28388e-12	1.2e-40	rs2284746	1.2e-40	rs2284746
cg00021123	1	16945449	CROCCL1	NR_026752	85.1064	-6.88471	5.79038e-12	1.2e-40	rs2284746	1.2e-28	rs7513616
cg01055135	1	16975005	MST1P2	NR_027504	88.8889	-10.0653	7.86257e-24	1.2e-40	rs2284746	1.2e-40	rs2284746
cg04944300	1	17022524	ESPNP	NR_026567	83.871	6.62055	3.57858e-11	1.2e-40	rs2284746	1.5e-22	rs6691985
cg02976036	1	17033405	ESPNP	NR_026567	88.1579	5.56193	2.6681e-08	1.2e-40	rs2284746	1.2e-28	rs7513616
cg20163959	1	17038364	ESPNP	NR_026567	82.8571	6.42899	1.28457e-10	1.2e-40	rs2284746	1.2e-28	rs7513616
cg09684160	1	17054957			85.1852	-5.64839	1.61959e-08	1.2e-40	rs2284746	1.2e-40	rs2284746
cg07332002	1	17248100	CROCC	NM_014675	80	-5.05506	4.30265e-07	1.2e-40	rs2284746	1.2e-28	rs7513616
cg12856965	1	17284740	CROCC	NM_014675	87.5	-11.4829	1.60774e-30	1.2e-40	rs2284746	1.2e-40	rs2284746
cg13942136	1	17313584	ATP13A2;ATP13A2;ATP13A2	NM_022089;NM_001141974;NM_001141973	89.2857	-8.38927	4.89152e-17	1.2e-40	rs2284746	2e-31	rs3738814
cg04394641	1	17350304	SDHB	NM_003000	90	9.00565	2.14391e-19	1.2e-40	rs2284746	2.4e-23	rs10887990
cg16099624	1	17382976			97.2222	-8.61375	7.0707e-18	1.2e-40	rs2284746	1.1e-18	rs12404121
cg23111655	1	19764821	CAPZB	NM_004930	96	5.62279	1.87899e-08	3e-09	rs4911995	3e-09	rs4911995
cg03884082	1	19971709	NBL1;NBL1	NM_182744;NM_005380	83.3333	6.41582	1.4007e-10	3e-09	rs4911995	4.3e-06	rs2294629
cg22350048	1	22580632			87.5	-5.21171	1.87105e-07	1.9e-20	rs2806561	2.3e-08	rs1014987
cg11825603	1	23449368	LUZP1;LUZP1	NM_033631;NM_001142546	85.1852	-7.60836	2.77586e-14	1.9e-20	rs2806561	3.2e-20	rs1571466
cg00023024	1	23521272	HTR1D	NM_000864	90.3226	-5.41349	6.18086e-08	1.9e-20	rs2806561	3e-09	rs12087937
cg11953164	1	23521307	HTR1D	NM_000864	86.5385	-5.93649	2.91181e-09	1.9e-20	rs2806561	1.2e-16	rs643492
cg20678835	1	23521332	HTR1D	NM_000864	84.6154	-5.34733	8.92625e-08	1.9e-20	rs2806561	1.5e-09	rs2806566
cg21536328	1	23522665	HTR1D	NM_000864	90	8.56129	1.11608e-17	1.9e-20	rs2806561	4.4e-20	rs2867315
cg19743168	1	23544995			84.2105	-7.00915	2.39761e-12	1.9e-20	rs2806561	4.4e-20	rs2867315
cg01905478	1	25040257			80	5.71574	1.09229e-08	2.4e-14	rs16829945	2.4e-14	rs16829945
cg10522447	1	25071260	CLIC4	NM_013943	91.4894	5.11197	3.18809e-07	2.4e-14	rs16829945	2.4e-14	rs16829945
cg15451272	1	25071355	CLIC4	NM_013943	96.2963	7.46702	8.20297e-14	2.4e-14	rs16829945	2.4e-14	rs16829945
cg02818189	1	25173236			83.7838	5.09608	3.46757e-07	2.4e-14	rs16829945	6.9e-13	rs1890449
cg09154213	1	25756855	TMEM57	NM_018202	81.8182	5.86347	4.53294e-09	2.4e-14	rs16829945	3.9e-07	rs926438
cg00349061	1	26371865	SLC30A2;SLC30A2	NM_032513;NM_001004434	92.8571	-5.2787	1.30104e-07	3e-12	rs17163588	1.5e-08	rs2275947
cg16051685	1	26394083	TRIM63;TRIM63	NM_032588;NM_032588	100	6.98412	2.86646e-12	3e-12	rs17163588	2.5e-11	rs3008235
cg24685778	1	26394211	TRIM63	NM_032588	100	6.90584	4.99062e-12	3e-12	rs17163588	9.7e-12	rs12071062
cg03844060	1	26490628			93.617	5.26103	1.43247e-07	3e-12	rs17163588	3e-12	rs17163588
cg05749067	1	26517321	CATSPER4	NM_198137	100	-6.70686	1.98864e-11	3e-12	rs17163588	3e-12	rs17163588
cg23605843	1	26735630			100	-5.10057	3.38626e-07	3e-12	rs17163588	1.7e-05	rs12722898
cg11756095	1	32410614			100	-6.0428	1.51466e-09	1.5e-12	rs16834765	1.5e-12	rs16834765
cg16554164	1	32410678			85.7143	-6.85258	7.25287e-12	1.5e-12	rs16834765	1.3e-11	rs652112
cg13367406	1	41481683	SLFNL1;SLFNL1	NM_144990;NM_001168247	100	-5.61436	1.97294e-08	1.7e-20	rs6600365	8.3e-09	rs7525232
cg15962197	1	41704561	SCMH1	NM_012236	93.0556	7.61075	2.72509e-14	1.7e-20	rs6600365	3.7e-20	rs11209376
cg03387723	1	41708464	SCMH1	NM_012236	98.1308	-5.53762	3.06617e-08	1.7e-20	rs6600365	1.7e-20	rs6600365
cg01961153	1	41826446			98.1818	5.41436	6.15096e-08	1.7e-20	rs6600365	1.7e-20	rs6600365
cg00178427	1	42500551			95.3488	-5.91011	3.41883e-09	1.7e-20	rs6600365	1.7e-20	rs6600365
cg09824328	1	43425412	SLC2A1	NM_006516	87.7551	-4.97273	6.6018e-07	1.6e-06	rs17387886	1.6e-06	rs17387886
cg24296786	1	45957014	TESK2	NM_007170	84.6154	-5.65661	1.54389e-08	7.1e-13	rs4391704	4e-09	rs622798
cg15605315	1	45957053	TESK2	NM_007170	100	-5.50898	3.6092e-08	7.1e-13	rs4391704	5.6e-09	rs2275276
cg04296837	1	46087792	CCDC17	NM_001114938	90.9091	-5.7334	9.84377e-09	7.1e-13	rs4391704	7.1e-13	rs4391704
cg02853497	1	46113000	RPS15AP10;GPBP1L1	NR_026768;NM_021639	100	7.00089	2.54349e-12	7.1e-13	rs4391704	7.1e-13	rs4391704
cg03146154	1	46216737	IPP;IPP	NM_005897;NM_001145349	90.625	5.50531	3.68526e-08	7.1e-13	rs4391704	5.6e-11	rs11211176
cg08644498	1	46502608			87.6543	5.45095	5.01021e-08	7.1e-13	rs4391704	1.4e-08	rs2486445
cg01553935	1	46641061	TSPAN1;TSPAN1	NM_005727;NM_005727	100	-4.97648	6.47505e-07	7.1e-13	rs4391704	6.6e-10	rs4626927
cg04975920	1	46646224	TSPAN1	NM_005727	89.6552	-6.08826	1.14143e-09	7.1e-13	rs4391704	5.6e-11	rs11211176
cg16039867	1	47023134	MKNK1;MKNK1;MKNK1;MKNK1;MKNK1	NR_024174;NR_024176;NM_001135553;NM_003684;NM_198973	89.3939	-5.69988	1.19889e-08	1.9e-15	rs564914	4.7e-09	rs2405922
cg16674327	1	47799633	CMPK1;CMPK1	NM_001136140;NM_016308	87.8049	6.37625	1.81472e-10	1.9e-15	rs564914	1.3e-11	rs3122607
cg26910270	1	47842729	CMPK1;CMPK1	NM_016308;NM_001136140	100	6.14457	8.0178e-10	1.9e-15	rs564914	2.3e-11	rs6662814
cg18853718	1	47854435			88.8889	5.0229	5.08966e-07	1.9e-15	rs564914	2.5e-11	rs4492666
cg07707479	1	47879840			86.6667	6.53979	6.16044e-11	1.9e-15	rs564914	2.7e-11	rs12125261
cg15691862	1	47905438	FOXD2;FOXD2	NM_004474;NM_004474	87.234	-5.84657	5.01823e-09	1.9e-15	rs564914	1.3e-11	rs3122607
cg11585805	1	47973566			92.3077	6.2156	5.11281e-10	1.9e-15	rs564914	8.8e-09	rs6588196
cg23090529	1	51442133			87.7193	-5.86912	4.38124e-09	7.3e-14	rs12855	1.9e-13	rs3789588
cg24741609	1	54122060	GLIS1	NM_147193	100	5.05931	4.20785e-07	2.4e-10	rs6691924	4.1e-08	rs17387330
cg00868131	1	54952901			89.5833	-5.16658	2.38417e-07	2.4e-10	rs6691924	2.4e-10	rs6691924
cg08491437	1	78442533	FUBP1	NM_003902	100	7.48121	7.36393e-14	3.9e-16	rs17391694	3.9e-16	rs17391694
cg22814740	1	78442554	FUBP1	NM_003902	97.9167	6.93582	4.0386e-12	3.9e-16	rs17391694	3.9e-16	rs17391694
cg25606842	1	86052061			92.3077	-5.47676	4.33177e-08	1.7e-09	rs567401	1.3e-07	rs1962482
cg13109106	1	89333529	GTF2B	NM_001514	92.8571	-8.46754	2.50631e-17	6.3e-20	rs7551732	6.3e-20	rs7551732
cg02935097	1	92414782	BRDT	NM_207189	82.2222	5.7082	1.14177e-08	4.1e-14	rs2811594	1.6e-13	rs12065253
cg14179389	1	92947961	GFI1;GFI1;GFI1	NM_001127215;NM_001127216;NM_005263	86.6667	5.61538	1.96133e-08	4.1e-14	rs2811594	1.1e-11	rs1359490
cg04158367	1	92952440	GFI1;GFI1	NM_001127216;NM_005263	95.2381	5.47126	4.4685e-08	4.1e-14	rs2811594	8.9e-12	rs11164607
cg24683414	1	92952581	GFI1;GFI1	NM_001127216;NM_005263	93.1034	5.46366	4.66423e-08	4.1e-14	rs2811594	8.9e-12	rs11164607
cg20125091	1	92952641	GFI1;GFI1	NM_001127216;NM_005263	100	6.03913	1.54951e-09	4.1e-14	rs2811594	3.4e-13	rs10493863
cg04777348	1	92952897	GFI1;GFI1	NM_001127216;NM_005263	93.75	-5.63576	1.74284e-08	4.1e-14	rs2811594	4.5e-11	rs1034219
cg01766941	1	92953907	GFI1	NM_005263	100	6.53384	6.41055e-11	4.1e-14	rs2811594	8.9e-12	rs11164607
cg17826107	1	92977322	EVI5	NM_005665	90.4762	6.18284	6.2959e-10	4.1e-14	rs2811594	3.9e-11	rs1886682
cg17140307	1	93251203	EVI5	NM_005665	90.9091	-6.41021	1.45318e-10	4.1e-14	rs2811594	5.8e-13	rs4847378
cg11226183	1	93251218	EVI5	NM_005665	85.2941	-6.34033	2.29274e-10	4.1e-14	rs2811594	1.9e-12	rs11164791
cg08893087	1	93416982	FAM69A	NM_001006605	90	-5.0348	4.78349e-07	4.1e-14	rs2811594	8.1e-07	rs12132293
cg10114555	1	113216774	MOV10;MOV10	NM_001130079;NM_020963	81.8182	5.88526	3.97436e-09	7.7e-13	rs12130243	2.4e-10	rs3790598
cg13684632	1	118364092			83.3333	4.98683	6.13789e-07	1.8e-36	rs7536458	3.8e-08	rs4233455
cg25205988	1	146714368	CHD1L	NM_004284	92.8571	6.14388	8.05317e-10	3.6e-11	rs6658763	1.1e-10	rs2120003
cg13476072	1	149908313	MTMR11;MTMR11	NM_001145862;NM_181873	90	5.82403	5.74447e-09	2.2e-50	rs11205303	2.6e-15	rs1868992
cg13357341	1	150849964	ARNT;ARNT;ARNT	NM_178427;NM_178426;NM_001668	92.8571	5.93195	2.99358e-09	2.2e-50	rs11205303	8.3e-11	rs2298265
cg01435515	1	151255742	ZNF687	NM_020832	92.3077	5.72117	1.05793e-08	7.4e-11	rs1752388	8.2e-10	rs4246525
cg02290168	1	151255971	ZNF687	NM_020832	88.8889	5.08111	3.75244e-07	7.4e-11	rs1752388	7.1e-09	rs7552906
cg14087168	1	156450669	MEF2D	NM_005920	96.6667	-5.1223	3.01827e-07	4.9e-08	rs1572414	6.4e-08	rs1572416
cg16596889	1	156891327	C1orf92	NM_144702	100	-5.10826	3.25145e-07	4.9e-08	rs1572414	6.4e-08	rs1572416
cg09854709	1	156903097			90.625	-5.14489	2.67673e-07	4.9e-08	rs1572414	6.4e-08	rs1572416
cg03322057	1	172114419	DNM3;DNM3;MIR199A2	NM_015569;NM_001136127;NR_029618	91.8367	-10.5395	5.68125e-26	4.1e-34	rs17277008	4.8e-31	rs12411264
cg16696002	1	172189728	DNM3;DNM3	NM_015569;NM_001136127	84.6154	-9.63045	5.94692e-22	4.1e-34	rs17277008	4.8e-31	rs12411264
cg06320175	1	172255540	DNM3;DNM3	NM_015569;NM_001136127	91.25	-8.2664	1.38065e-16	4.1e-34	rs17277008	4.5e-30	rs12404267
cg10037894	1	172312301	DNM3;DNM3	NM_015569;NM_001136127	92.6829	-8.90852	5.17181e-19	4.1e-34	rs17277008	3.3e-30	rs16844255
cg07720789	1	172413530	C1orf105;PIGC;PIGC	NM_139240;NM_153747;NM_002642	91.6667	7.53943	4.72034e-14	4.1e-34	rs17277008	1.6e-12	rs10752957
cg03748243	1	172413542	C1orf105;PIGC;PIGC	NM_139240;NM_153747;NM_002642	87.8788	-6.58729	4.47914e-11	4.1e-34	rs17277008	1.6e-12	rs10752957
cg21523751	1	182988639			94.4444	-7.76179	8.37363e-15	1.1e-15	rs4652773	1.5e-15	rs10911229
cg22809683	1	182998916	LAMC1	NM_002293	96.2963	-6.77815	1.21725e-11	2.2e-27	rs10911493	1.5e-15	rs10911229
cg26809372	1	183028900	LAMC1	NM_002293	92.1569	-7.5449	4.52651e-14	4.8e-51	rs3814333	1.8e-15	rs10797819
cg00645626	1	183075724	LAMC1	NM_002293	81.8182	-7.50802	6.00308e-14	4.8e-51	rs3814333	1.8e-15	rs10797819
cg07213264	1	183113763	LAMC1	NM_002293	90	7.6944	1.4216e-14	4.8e-51	rs3814333	3.7e-15	rs10752904
cg09013655	1	184005063	GLT25D2	NM_015101	89.4737	11.8323	2.65904e-32	4.8e-51	rs3814333	2.3e-50	rs1046934
cg12222949	1	184005360	GLT25D2	NM_015101	83.75	7.56029	4.02188e-14	4.8e-51	rs3814333	2.2e-27	rs10911493
cg01436608	1	184005534	GLT25D2	NM_015101	96.2963	8.38861	4.91917e-17	4.8e-51	rs3814333	2.2e-27	rs10911493
cg10336193	1	206848389			92.8571	5.46741	4.56647e-08	5.7e-08	rs17014035	5.7e-08	rs17014035
cg12692682	1	212202711	INTS7	NM_015434	90	-6.0131	1.82008e-09	3.2e-13	rs3862952	7.7e-13	rs6540709
cg20991819	1	218617769	TGFB2;TGFB2	NM_003238;NM_001135599	88.2353	-9.38251	6.44229e-21	1.5e-26	rs6684205	1.5e-26	rs6684205
cg16000154	1	224544504	CNIH4	NM_014184	100	5.15282	2.56598e-07	5.5e-08	rs12754832	5.5e-08	rs12754832
cg08707875	1	224575077	WDR26;WDR26	NM_001115113;NM_025160	93.3333	-5.18985	2.10463e-07	5.5e-08	rs12754832	5.5e-08	rs12754832
cg16726760	1	227612340			95.8333	5.36896	7.9192e-08	5.6e-24	rs3942992	3.2e-21	rs12077397
cg03213967	1	227729463			85.7143	7.69532	1.4114e-14	5.6e-24	rs3942992	2.4e-23	rs10916154
cg12696328	1	227729680			96.4286	8.91323	4.95673e-19	5.6e-24	rs3942992	9.7e-24	rs12093031
cg11846112	1	227729906			95	8.06007	7.62513e-16	5.6e-24	rs3942992	3.2e-21	rs12077397
cg26340147	1	227730820			90.4762	9.80646	1.05603e-22	5.6e-24	rs3942992	5.6e-24	rs3942992
cg24359392	1	235270928			100	-5.18665	2.1411e-07	3.9e-07	rs4551650	3.9e-07	rs4551650
cg24496088	1	243650228	SDCCAG8	NM_006642	80	-5.20582	1.93147e-07	1.1e-09	rs11799609	1.1e-07	rs884808
cg10118717	2	203439			87.5	-5.14197	2.71876e-07	5.1e-07	rs17713396	5.1e-07	rs17713396
cg06599209	2	1746509	PXDN	NM_012293	97.0588	5.70179	1.18556e-08	1.1e-12	rs7578605	5.8e-11	rs10048625
cg24129977	2	1748872	PXDN	NM_012293	87.5	-5.13434	2.83143e-07	1.1e-12	rs7578605	2.5e-09	rs2382558
cg01805732	2	1748970	PXDN	NM_012293	93.1034	-5.59215	2.24274e-08	1.1e-12	rs7578605	2.1e-10	rs12475777
cg19432688	2	1763410			93.75	-5.9449	2.76625e-09	1.1e-12	rs7578605	2.1e-10	rs12475777
cg22541755	2	10183094	KLF11	NM_003597	86.3636	5.51002	3.58785e-08	8.4e-13	rs3885668	3e-09	rs6432052
cg25433316	2	10197543	CYS1	NM_001037160	82.8571	6.52347	6.86989e-11	8.4e-13	rs3885668	4.8e-12	rs6432053
cg14210681	2	19563093			100	4.98662	6.14442e-07	6.3e-11	rs13006748	3.5e-08	rs4666483
cg20319457	2	20133404	WDR35;WDR35	NM_020779;NM_001006657	95.7895	-5.27376	1.3366e-07	6.3e-11	rs13006748	1e-09	rs1370585
cg01055594	2	20190349	WDR35;WDR35	NM_020779;NM_001006657	96	-5.47323	4.41919e-08	6.3e-11	rs13006748	6.3e-11	rs13006748
cg00289125	2	20251812	LAPTM4A	NM_014713	100	-5.59838	2.16365e-08	6.3e-11	rs13006748	1.3e-08	rs12233028
cg17989428	2	20251825	LAPTM4A	NM_014713	90	-5.03541	4.76836e-07	6.3e-11	rs13006748	1.4e-07	rs3754908
cg21084943	2	23886100	KLHL29	NM_052920	96	5.18355	2.17699e-07	1.2e-28	rs749046	7.5e-15	rs1991083
cg08917208	2	24149416	ATAD2B	NM_017552	95.2381	-5.58204	2.37715e-08	8e-33	rs2278483	1.9e-09	rs718139
cg00058708	2	24162568	UBXN2A	NM_181713	91.6667	-6.52985	6.58372e-11	8e-33	rs2278483	8.2e-18	rs7561273
cg04619854	2	24162667	UBXN2A	NM_181713	86.6667	-5.63217	1.7796e-08	8e-33	rs2278483	1.5e-10	rs6731333
cg09048186	2	24164067	UBXN2A	NM_181713	94.4444	6.3205	2.60723e-10	8e-33	rs2278483	7.2e-14	rs9798012
cg19273694	2	24233923	MFSD2B	NM_001080473	83.3333	6.96259	3.34074e-12	9.2e-34	rs754537	1.3e-15	rs925229
cg12565126	2	24233931	MFSD2B	NM_001080473	80	6.4585	1.05749e-10	9.2e-34	rs754537	1.3e-15	rs925229
cg21356710	2	24234017	MFSD2B	NM_001080473	90.4762	8.02179	1.04213e-15	9.2e-34	rs754537	1.3e-19	rs17046438
cg25929589	2	24238867	MFSD2B	NM_001080473	100	-7.95649	1.76988e-15	9.2e-34	rs754537	7.2e-16	rs3204
cg00157016	2	24344064	PFN4	NM_199346	96.875	5.00644	5.54469e-07	9.2e-34	rs754537	2.3e-16	rs2165738
cg04335293	2	24713157			93.3333	-10.5051	8.18729e-26	2.4e-37	rs2289195	5.9e-28	rs17792389
cg15138109	2	24713234			100	-4.96464	6.88299e-07	2.4e-37	rs2289195	2.7e-22	rs2119115
cg03879180	2	24713283			100	-6.29588	3.05665e-10	2.4e-37	rs2289195	1.9e-28	rs11895918
cg17735372	2	25013743	C2orf79	NM_001013663	100	5.37997	7.44982e-08	2.4e-37	rs2289195	1.2e-29	rs2119117
cg06293172	2	25045211	ADCY3	NM_004036	94.6429	-6.79162	1.10879e-11	2.4e-37	rs2289195	9.2e-34	rs754537
cg27107076	2	25050844	ADCY3	NM_004036	88.5714	7.21954	5.2164e-13	2.4e-37	rs2289195	5e-30	rs11687089
cg04440551	2	25051151	ADCY3	NM_004036	94	8.017	1.08362e-15	2.4e-37	rs2289195	2.1e-28	rs2384061
cg11023668	2	25095040	ADCY3	NM_004036	96.2963	10.7707	4.73406e-27	2.4e-37	rs2289195	7.8e-32	rs1344840
cg26038461	2	25108362	ADCY3	NM_004036	100	11.7067	1.17777e-31	2.4e-37	rs2289195	5.2e-30	rs1077492
cg25562925	2	25110049	ADCY3	NM_004036	93.75	-10.5764	3.83426e-26	2.4e-37	rs2289195	7.4e-26	rs10171663
cg04586622	2	25135609	ADCY3	NM_004036	97.2222	-11.1735	5.49997e-29	2.4e-37	rs2289195	1.8e-33	rs1172294
cg20518994	2	25141532	ADCY3	NM_004036	100	-11.1549	6.77349e-29	2.4e-37	rs2289195	1.5e-31	rs6752378
cg26752663	2	25142016	ADCY3;ADCY3	NM_004036;NM_004036	100	10.7013	1.00343e-26	2.4e-37	rs2289195	7.4e-26	rs10171663
cg16888658	2	25142117	ADCY3	NM_004036	100	10.5538	4.87734e-26	2.4e-37	rs2289195	3.8e-28	rs13407913
cg17644208	2	25142391	ADCY3	NM_004036	92.5	9.43251	4.00379e-21	2.4e-37	rs2289195	3.8e-28	rs13407913
cg19139589	2	25149093			100	8.00574	1.18751e-15	2.4e-37	rs2289195	3e-25	rs13412941
cg15423357	2	25149977			95.2381	-11.1812	5.03871e-29	2.4e-37	rs2289195	9.2e-34	rs754537
cg01884057	2	25150051			100	-11.3826	5.10338e-30	2.4e-37	rs2289195	9.2e-34	rs754537
cg22161562	2	25198596			87.5	10.1505	3.29819e-24	2.4e-37	rs2289195	5.8e-33	rs4665736
cg05060711	2	25264625	EFR3B	NM_014971	100	6.43342	1.24766e-10	2.4e-37	rs2289195	2.4e-28	rs11695471
cg00483217	2	25321917	EFR3B	NM_014971	88.8889	12.1917	3.44305e-34	2.4e-37	rs2289195	3.2e-32	rs13428823
cg01400712	2	25352206	EFR3B	NM_014971	100	-7.71649	1.19579e-14	2.4e-37	rs2289195	3.3e-26	rs10187348
cg09527270	2	25390385	POMC;POMC	NM_000939;NM_001035256	100	-9.38738	6.15138e-21	2.4e-37	rs2289195	6e-31	rs1866146
cg03560973	2	25390400	POMC;POMC	NM_000939;NM_001035256	90	-8.55343	1.19487e-17	2.4e-37	rs2289195	2.8e-26	rs12624309
cg02079741	2	25390424	POMC;POMC	NM_000939;NM_001035256	92.8571	-9.79226	1.21548e-22	2.4e-37	rs2289195	1.1e-26	rs2164411
cg13025668	2	25391656	POMC;POMC	NM_000939;NM_001035256	94.1176	11.6904	1.42744e-31	2.4e-37	rs2289195	2.4e-37	rs2289195
cg20387815	2	25391666	POMC;POMC	NM_000939;NM_001035256	87.7193	8.49359	2.00358e-17	2.4e-37	rs2289195	1.1e-29	rs11694842
cg01926269	2	25391670	POMC;POMC	NM_000939;NM_001035256	92	7.68945	1.47766e-14	2.4e-37	rs2289195	2.1e-30	rs11125884
cg24425171	2	25391711	POMC;POMC	NM_000939;NM_001035256	93.1034	9.3431	9.35546e-21	2.4e-37	rs2289195	1.1e-26	rs2164411
cg22900229	2	25391773	POMC;POMC	NM_000939;NM_001035256	100	7.47626	7.64696e-14	2.4e-37	rs2289195	2e-25	rs4665773
cg16302441	2	25391830	POMC;POMC	NM_000939;NM_001035256	100	9.86816	5.72063e-23	2.4e-37	rs2289195	6.6e-24	rs12612413
cg08030082	2	25391839	POMC;POMC	NM_000939;NM_001035256	92.5926	7.5947	3.08497e-14	2.4e-37	rs2289195	2e-25	rs4665773
cg09916783	2	25391911	POMC;POMC	NM_000939;NM_001035256	100	9.17109	4.68278e-20	2.4e-37	rs2289195	2e-25	rs4665773
cg11503396	2	25419761			86.4865	9.48751	2.36629e-21	2.4e-37	rs2289195	2.4e-37	rs2289195
cg09259843	2	25452362			88	-7.08059	1.4354e-12	2.4e-37	rs2289195	2.4e-37	rs2289195
cg15848008	2	25584613			100	5.83002	5.54195e-09	2.4e-37	rs2289195	1.2e-07	rs2164808
cg10079801	2	26987182	C2orf18;C2orf18	NM_017877;NM_017877	100	5.67002	1.4278e-08	5.7e-12	rs780094	5.7e-12	rs780094
cg23571126	2	27649143			96.4286	6.15737	7.39631e-10	5.7e-12	rs780094	5.7e-12	rs780094
cg26672287	2	33391915	LTBP1;LTBP1;LTBP1;LTBP1;LTBP1	NM_000627;NM_206943;NM_001166265;NM_001166266;NM_001166264	89.2857	-5.32986	9.82862e-08	1.6e-18	rs6714546	4.9e-14	rs17565877
cg09467607	2	36825704	FEZ2;FEZ2	NM_001042548;NM_005102	89.4737	-5.24319	1.5782e-07	3.6e-14	rs711245	2.7e-12	rs848606
cg26750893	2	38043481			100	-5.33018	9.81146e-08	9.1e-21	rs17511102	5.5e-17	rs10490279
cg04741211	2	42399049	EML4;EML4	NM_001145076;NM_019063	96.1538	5.01348	5.34546e-07	1.3e-08	rs4277572	3.8e-07	rs10174872
cg25553824	2	42649036			86.6667	5.14891	2.61999e-07	6.1e-11	rs9309101	4.2e-07	rs13395899
cg04684014	2	43632955	THADA;THADA	NM_022065;NM_001083953	97.2973	-5.88337	4.01994e-09	2.4e-16	rs4953076	7.4e-11	rs7557989
cg25748958	2	43672652	THADA;THADA	NM_022065;NM_001083953	93.9024	5.16878	2.35622e-07	2.4e-16	rs4953076	1.1e-09	rs4953071
cg21555271	2	43826133			98.0769	-6.28676	3.24169e-10	1.6e-16	rs897080	6.8e-11	rs17031142
cg03700279	2	44576358	PREPL;PREPL;PREPL;PREPL;PREPL;PREPL;PREPL	NM_006036;NM_001171603;NM_001171613;NM_001171617;NM_001171606;NM_001042385;NM_001042386	96.2963	-5.2842	1.26257e-07	1.6e-16	rs897080	4.9e-12	rs2053457
cg18126840	2	44689831	C2orf34	NM_024766	100	5.76976	7.93865e-09	1.6e-16	rs897080	5.8e-13	rs11124981
cg15490643	2	44935276	C2orf34	NM_024766	93.8776	6.82456	8.81925e-12	1.6e-16	rs897080	5.3e-12	rs1067397
cg00076774	2	45016971			100	4.97203	6.62553e-07	1.6e-16	rs897080	5.9e-08	rs343969
cg25149238	2	45030384			90	4.98943	6.05584e-07	1.6e-16	rs897080	5.9e-08	rs343969
cg01203286	2	46873926			100	5.35827	8.40245e-08	2.3e-19	rs12474201	3.6e-10	rs7596521
cg07894334	2	46925333	SOCS5;SOCS5	NM_014011;NM_144949	89.1892	-6.76051	1.37507e-11	2.3e-19	rs12474201	1.8e-13	rs6756738
cg06386533	2	46925753	SOCS5;SOCS5	NM_014011;NM_144949	92.1053	9.23864	2.49654e-20	2.3e-19	rs12474201	2.3e-19	rs12474201
cg23900606	2	46930327	SOCS5;SOCS5	NM_144949;NM_014011	100	-5.49428	3.9231e-08	2.3e-19	rs12474201	6.8e-16	rs7562173
cg06528816	2	47242277	TTC7A	NM_020458	100	-5.02834	4.9474e-07	2.3e-19	rs12474201	3.2e-06	rs940737
cg14535245	2	47283713	TTC7A	NM_020458	97.5	-5.41043	6.28723e-08	2.3e-19	rs12474201	9.9e-07	rs2692219
cg15518400	2	47401883	CALM2	NM_001743	100	-5.23758	1.62699e-07	2.3e-19	rs12474201	6.8e-05	rs7609058
cg26097391	2	54893211	SPTBN1	NM_003128	95	6.81953	9.13392e-12	3.4e-13	rs2666036	2.9e-12	rs17416284
cg02483058	2	54951562	EML6	NM_001039753	100	-5.85526	4.76276e-09	3.4e-13	rs2666036	3.9e-09	rs354242
cg22104478	2	55845289	SMEK2;SMEK2	NM_001122964;NM_020463	90.9091	6.11345	9.74998e-10	2.4e-67	rs3791679	6.6e-12	rs6729407
cg20052010	2	56108750	EFEMP1;EFEMP1;EFEMP1	NM_004105;NM_001039349;NM_001039348	100	9.80675	1.05309e-22	2.4e-67	rs3791679	8.9e-25	rs6755214
cg23260993	2	56149464	EFEMP1;EFEMP1;EFEMP1	NM_004105;NM_001039349;NM_001039348	84.2105	13.4849	1.91941e-41	2.4e-67	rs3791679	1.9e-50	rs7563032
cg25711779	2	56149825	EFEMP1;EFEMP1;EFEMP1	NM_004105;NM_001039349;NM_001039348	92.7536	5.03367	4.81173e-07	2.4e-67	rs3791679	1.2e-18	rs981037
cg18519072	2	56185789			96	6.17229	6.73081e-10	2.4e-67	rs3791679	1.1e-20	rs7422809
cg25249448	2	56216195	MIR216A	NR_029629	100	5.80013	6.62641e-09	2.4e-67	rs3791679	1.1e-09	rs752815
cg20102086	2	56216794	MIR216A	NR_029629	100	7.60656	2.81499e-14	2.4e-67	rs3791679	3.8e-16	rs1432559
cg05466976	2	56216938	MIR216A	NR_029629	100	-7.34844	2.00535e-13	2.4e-67	rs3791679	2.1e-15	rs6753219
cg25962992	2	60986556	PAPOLG	NM_022894	90.4762	4.97032	6.68435e-07	2.4e-06	rs12475640	2.4e-06	rs12475640
cg16450677	2	70312492			94.9153	-5.0724	3.92819e-07	1.2e-07	rs6546568	1.2e-07	rs6546568
cg19638749	2	70312615			92.3077	-5.01019	5.43769e-07	1.2e-07	rs6546568	1.2e-07	rs6546568
cg08479476	2	70313163	PCBP1	NM_006196	94.7368	-4.98965	6.04879e-07	1.2e-07	rs6546568	1.2e-07	rs6546568
cg26487157	2	70313295	PCBP1	NM_006196	88.8889	-5.00478	5.59272e-07	1.2e-07	rs6546568	1.2e-07	rs6546568
cg00167655	2	71559112	ZNF638;ZNF638	NM_014497;NM_001014972	100	-7.27495	3.46557e-13	1.1e-13	rs7590738	1.1e-13	rs7590738
cg10187703	2	88823999	C2orf51	NM_152670	100	-5.42203	5.89251e-08	9e-25	rs11684404	1e-08	rs6547781
cg15903395	2	88824153	C2orf51	NM_152670	100	-5.46051	4.7478e-08	9e-25	rs11684404	1e-08	rs6547781
cg05707116	2	88924001	EIF2AK3	NM_004836	100	-9.5282	1.6004e-21	9e-25	rs11684404	2.1e-23	rs867529
cg01494896	2	88990555	RPIA	NM_144563	100	-5.26968	1.36659e-07	9e-25	rs11684404	4.3e-10	rs17037578
cg15609308	2	88997989	RPIA	NM_144563	96.1538	6.50742	7.6451e-11	9e-25	rs11684404	3.5e-18	rs335115
cg01745370	2	109065127	GCC2;GCC2	NR_028063;NM_181453	94.1176	5.62965	1.80571e-08	2e-09	rs13388725	2e-09	rs13388725
cg27023515	2	109065275	GCC2;GCC2	NR_028063;NM_181453	100	5.40471	6.49133e-08	2e-09	rs13388725	3.6e-09	rs12476488
cg24869232	2	109154811			91.6667	5.14835	2.62782e-07	2e-09	rs13388725	3.6e-09	rs12476488
cg05310309	2	109257429	LIMS1	NM_004987	96.875	-5.50169	3.76166e-08	2e-09	rs13388725	3.6e-09	rs12476488
cg18646521	2	111875858			88	5.17778	2.24544e-07	3.6e-07	rs6708784	7.9e-07	rs1837367
cg06167937	2	121591928	GLI2	NM_005270	94.7368	-5.2425	1.58412e-07	8.6e-11	rs2166898	2.8e-09	rs4848123
cg02886528	2	129066114	HS6ST1	NM_004807	89.4737	5.81683	5.99736e-09	1e-07	rs2405983	3.1e-07	rs6431009
cg01158220	2	136498966	UBXN4	NM_014607	90.3226	-5.35525	8.54391e-08	1e-11	rs7586126	1.1e-11	rs4953951
cg25344623	2	136566232	LCT	NM_002299	100	5.95842	2.54683e-09	1e-11	rs7586126	4.5e-10	rs17261772
cg09772299	2	136783103			94.1176	-5.04573	4.51804e-07	1e-11	rs7586126	4.9e-08	rs6754311
cg09281979	2	172289850	DCAF17;METTL8;DCAF17;DCAF17	NM_001164821;NM_024770;NM_025000;NR_028482	97.619	-5.21627	1.82561e-07	1.2e-12	rs12987566	1.8e-09	rs1477180
cg26458286	2	203034642			97.2222	5.69644	1.22335e-08	1.5e-10	rs6435143	1.5e-10	rs6435143
cg07223984	2	216444158			100	-5.32506	1.00919e-07	9.4e-11	rs10932618	3.1e-10	rs10932619
cg15335768	2	218268053	DIRC3	NR_026597	96.875	6.54955	5.77095e-11	8.6e-18	rs2194736	6.4e-15	rs1478581
cg15577126	2	218932178			93.3333	-5.08184	3.73794e-07	5.4e-22	rs10445823	1.8e-14	rs17572109
cg14150666	2	218991310	CXCR2;CXCR2	NM_001557;NM_001168298	85.1852	-6.41187	1.43743e-10	5.4e-22	rs10445823	2.3e-11	rs13027120
cg00012203	2	219082015	ARPC2;ARPC2	NM_005731;NM_152862	94.8718	6.83714	8.07871e-12	5.4e-22	rs10445823	3.1e-17	rs17462630
cg04731861	2	219085781	ARPC2;ARPC2	NM_152862;NM_005731	95.8333	-6.14351	8.07199e-10	5.4e-22	rs10445823	7e-11	rs10167446
cg25124402	2	219125749	GPBAR1;GPBAR1;GPBAR1;GPBAR1;GPBAR1;GPBAR1	NM_001077194;NM_001077191;NM_170699;NM_170699;NM_001077191;NM_001077194	100	5.80599	6.39874e-09	5.4e-22	rs10445823	3e-11	rs10206984
cg18259342	2	219184859	PNKD	NM_015488	82.6087	6.84132	7.84685e-12	5.4e-22	rs10445823	1.8e-14	rs17572109
cg22712983	2	219187374	PNKD;PNKD	NM_022572;NM_015488	100	6.70985	1.94823e-11	5.4e-22	rs10445823	3.3e-11	rs897877
cg15100426	2	219187432	PNKD;PNKD	NM_022572;NM_015488	95.2381	6.19354	5.88273e-10	5.4e-22	rs10445823	9.5e-13	rs1382435
cg04880052	2	219191631	PNKD;PNKD	NM_015488;NM_022572	88.0952	6.7267	1.73554e-11	5.4e-22	rs10445823	3.3e-19	rs3731866
cg04952446	2	219197867	PNKD;PNKD	NM_015488;NM_022572	80	-5.95446	2.60932e-09	5.4e-22	rs10445823	3.4e-12	rs7559525
cg03291396	2	219252533	SLC11A1	NM_000578	100	-6.124	9.12572e-10	5.4e-22	rs10445823	1.8e-20	rs921968
cg27291385	2	219266135	CTDSP1;MIR26B;CTDSP1	NM_182642;NR_029500;NM_021198	80	-8.23744	1.75937e-16	5.4e-22	rs10445823	6.2e-21	rs1344645
cg10223061	2	219282414	VIL1	NM_007127	92.8571	-8.37895	5.34004e-17	5.4e-22	rs10445823	3.3e-19	rs3731866
cg25347698	2	219381537	USP37	NM_020935	100	5.14454	2.68171e-07	5.4e-22	rs10445823	4.6e-16	rs7601872
cg26354238	2	219434613	RQCD1	NM_005444	100	-7.59317	3.12177e-14	5.4e-22	rs10445823	6.2e-21	rs1344645
cg10643489	2	219434658	RQCD1	NM_005444	83.3333	-9.04397	1.5109e-19	5.4e-22	rs10445823	2.6e-21	rs1516086
cg18887096	2	219472410	PLCD4	NM_032726	95.7447	7.76095	8.42966e-15	5.4e-22	rs10445823	4.9e-21	rs1541777
cg04430204	2	219537816	STK36;RNF25	NM_015690;NM_022453	87.5	9.50965	1.91311e-21	5.4e-22	rs10445823	4.9e-21	rs1541777
cg25925210	2	219576383	TTLL4	NM_014640	88.4615	8.37909	5.33374e-17	5.4e-22	rs10445823	7.8e-21	rs4674321
cg02176678	2	219576539	TTLL4	NM_014640	90.4762	8.64522	5.37018e-18	5.4e-22	rs10445823	7.8e-21	rs4674321
cg27629986	2	219585157	TTLL4	NM_014640	93.0233	-5.14649	2.6541e-07	5.4e-22	rs10445823	3.4e-16	rs17470271
cg11123644	2	219597614	TTLL4	NM_014640	100	8.93801	3.96256e-19	5.4e-22	rs10445823	4.9e-21	rs1541777
cg01872077	2	219646372	CYP27A1	NM_000784	95.3488	8.98518	2.5831e-19	5.4e-22	rs10445823	4.9e-21	rs1541777
cg26175971	2	219647167	CYP27A1	NM_000784	86.6667	-9.09036	9.87152e-20	5.4e-22	rs10445823	2.6e-21	rs1516086
cg26104932	2	219647360	CYP27A1	NM_000784	93.5484	-8.66872	4.37011e-18	5.4e-22	rs10445823	4.4e-21	rs2556388
cg17931041	2	219906468	CCDC108;CCDC108	NM_152389;NM_194302	90.9091	7.26079	3.84823e-13	5.4e-22	rs10445823	6.2e-21	rs1344645
cg13156014	2	219917079			85.7143	-8.22678	1.92309e-16	5.4e-22	rs10445823	5.4e-22	rs10445823
cg24212621	2	219920517	IHH	NM_002181	93.75	6.20756	5.38119e-10	5.4e-22	rs10445823	1.1e-11	rs13015674
cg03438773	2	219974186	NHEJ1	NM_024782	100	-6.02135	1.72973e-09	5.4e-22	rs10445823	3.1e-10	rs10165805
cg04955914	2	220040571	C2orf24	NM_015680	86.6667	7.32007	2.47836e-13	5.4e-22	rs10445823	5.3e-21	rs13029742
cg01072786	2	220107847	GLB1L	NM_024506	97.2973	-6.08429	1.1701e-09	5.4e-22	rs10445823	2.6e-14	rs17655123
cg20314884	2	220108094	GLB1L	NM_024506	91.6667	-6.60894	3.87084e-11	5.4e-22	rs10445823	4.8e-15	rs12987009
cg03545227	2	220173100	PTPRN	NM_002846	96.875	-6.53924	6.18319e-11	5.4e-22	rs10445823	9.6e-20	rs10189479
cg11646240	2	232253064			94.7368	5.09615	3.46628e-07	1.4e-31	rs3103267	1.4e-12	rs6733349
cg09494379	2	232258012			93.3333	6.01392	1.8109e-09	1.4e-31	rs3103267	1.4e-12	rs6733349
cg24172324	2	232258363			97.561	5.51116	3.5647e-08	1.4e-31	rs3103267	1.4e-12	rs6733349
cg02152819	2	232258417			88.8889	5.27278	1.34374e-07	1.4e-31	rs3103267	1.6e-11	rs12694890
cg08202287	2	232259281	B3GNT7	NM_145236	84.6154	5.05871	4.22101e-07	1.4e-31	rs3103267	1.4e-12	rs6733349
cg04286697	2	232259623	B3GNT7	NM_145236	80	6.15444	7.53437e-10	1.4e-31	rs3103267	7.8e-21	rs2633254
cg20954977	2	232260116	B3GNT7	NM_145236	90.4762	5.45953	4.77397e-08	1.4e-31	rs3103267	1.4e-12	rs6733349
cg06745030	2	232260139	B3GNT7	NM_145236	88.8889	5.37022	7.86424e-08	1.4e-31	rs3103267	1.4e-12	rs6733349
cg13347044	2	232276743			100	-6.47215	9.66188e-11	1.4e-31	rs3103267	1.4e-24	rs11901692
cg18859089	2	232277014			100	-6.16865	6.88742e-10	1.4e-31	rs3103267	1.6e-11	rs12694890
cg08863422	2	232290901			100	-6.91927	4.53978e-12	1.4e-31	rs3103267	5.9e-12	rs4973392
cg09699751	2	232320598	NCL;SNORA75	NM_005381;NR_002921	100	-7.28508	3.21481e-13	1.4e-31	rs3103267	2.7e-19	rs4398264
cg07310916	2	232330273	NCL	NM_005381	100	8.57716	9.7242e-18	1.4e-31	rs3103267	1e-18	rs997400
cg01443467	2	232333030			100	5.27741	1.3102e-07	1.4e-31	rs3103267	7.6e-20	rs6750795
cg06281680	2	232347922			81.8182	6.10297	1.04118e-09	1.4e-31	rs3103267	1.8e-18	rs7597348
cg03727500	2	232348334			94.4444	-8.75101	2.11445e-18	1.4e-31	rs3103267	7.6e-20	rs6750795
cg05868531	2	232348602			100	-8.11663	4.79304e-16	1.4e-31	rs3103267	7.6e-20	rs6750795
cg15371801	2	232348684			93.3333	-8.75209	2.09439e-18	1.4e-31	rs3103267	7.6e-20	rs6750795
cg11559198	2	232348794			96.4286	-7.92097	2.35671e-15	1.4e-31	rs3103267	7.6e-20	rs6750795
cg15040075	2	232379222	C2orf52	NR_024079	94.4444	5.98183	2.20645e-09	1.4e-31	rs3103267	9.1e-12	rs11676320
cg10034588	2	232392055	NMUR1	NM_006056	100	-5.63064	1.79544e-08	1.4e-31	rs3103267	1.7e-13	rs12996154
cg22069247	2	232393256	NMUR1	NM_006056	100	-7.69815	1.38051e-14	1.4e-31	rs3103267	1.2e-16	rs2916579
cg21424120	2	232395308	NMUR1	NM_006056	100	-8.4479	2.96586e-17	1.4e-31	rs3103267	7.8e-20	rs7571691
cg18877969	2	232395326	NMUR1	NM_006056	100	7.24939	4.18655e-13	1.4e-31	rs3103267	1.7e-20	rs3116228
cg20082830	2	232395355	NMUR1	NM_006056	100	6.90124	5.1551e-12	1.4e-31	rs3103267	1.3e-19	rs6754952
cg18250832	2	232395463	NMUR1	NM_006056	91.1111	-5.62487	1.85643e-08	1.4e-31	rs3103267	3e-20	rs790035
cg24430754	2	232396241	NMUR1	NM_006056	90.9091	8.95451	3.41258e-19	1.4e-31	rs3103267	7.6e-20	rs6750795
cg03238981	2	232469148			90.9091	-5.08925	3.59489e-07	1.4e-31	rs3103267	2.9e-25	rs2633262
cg01397521	2	232546381			84.2105	5.92172	3.18585e-09	1.4e-31	rs3103267	7.8e-21	rs2633254
cg20569070	2	232597279	PDE6D	NM_002601	100	-5.19311	2.06806e-07	1.4e-31	rs3103267	4.3e-10	rs7590444
cg27661104	2	232645033	PDE6D	NM_002601	88.8889	5.23105	1.68549e-07	1.4e-31	rs3103267	3.2e-08	rs920400
cg21124375	2	232765392			93.75	-6.1323	8.66155e-10	1.4e-31	rs3103267	3e-22	rs2580817
cg19845136	2	232789413			85.2459	-7.14225	9.1813e-13	1.4e-31	rs3103267	3e-22	rs2580817
cg08765991	2	232792285	NPPC	NM_024409	93.75	-5.17516	2.27712e-07	1.4e-31	rs3103267	3e-20	rs790035
cg18427905	2	232825958	DIS3L2	NM_152383	89.0756	7.62808	2.38275e-14	1.4e-31	rs3103267	1.4e-31	rs3103267
cg05985576	2	233001675	DIS3L2	NM_152383	83.3333	9.47037	2.7886e-21	1.4e-31	rs3103267	3.1e-23	rs11677466
cg18676967	2	233217476			90.2439	-5.04317	4.57894e-07	1.4e-31	rs3103267	5.1e-19	rs11682750
cg02932167	2	233352951	ECEL1	NM_004826	88.3721	-5.18133	2.20315e-07	1.4e-31	rs3103267	1.3e-19	rs6754952
cg25571880	2	233384489			90	-7.49088	6.8414e-14	1.4e-31	rs3103267	1.8e-14	rs2679184
cg13537346	2	238265124	COL6A3;COL6A3;COL6A3	NM_004369;NM_057166;NM_057167	95.2381	-5.20575	1.93214e-07	3.3e-07	rs6719451	8.8e-07	rs7577192
cg09969806	2	241758399	KIF1A	NM_004321	85.1852	5.01595	5.27731e-07	2e-13	rs7556786	1.1e-08	rs734586
cg01255646	2	241819381			89.6552	-5.09145	3.55339e-07	2e-13	rs7556786	5.7e-10	rs4675847
cg15164180	2	241846931			93.8776	-5.7161	1.08996e-08	2e-13	rs7556786	5.7e-10	rs4675847
cg27419327	2	241853823			100	-6.68423	2.32142e-11	2e-13	rs7556786	2.9e-10	rs10169006
cg01476739	2	241853884			100	-6.62385	3.49964e-11	2e-13	rs7556786	1.5e-10	rs4130554
cg06546066	2	241856000			90	-6.47061	9.76064e-11	2e-13	rs7556786	5.7e-10	rs4675847
cg22367310	2	241856114			82.0513	-7.19377	6.30257e-13	2e-13	rs7556786	5.8e-11	rs13001905
cg14396008	2	241856143			84.375	-5.2162	1.82632e-07	2e-13	rs7556786	5.8e-11	rs13001905
cg08387780	2	241866549			87.7551	-6.31284	2.73966e-10	2e-13	rs7556786	5.8e-11	rs13001905
cg06193597	2	241896910			84.6154	-6.26533	3.72045e-10	2e-13	rs7556786	1.5e-10	rs4130554
cg14842376	2	242211374	HDLBP;HDLBP	NM_203346;NM_005336	89.4737	5.27458	1.33059e-07	2e-13	rs7556786	2.1e-08	rs4676366
cg02226385	2	242255838	SEPT2;HDLBP;SEPT2;SEPT2;SEPT2	NM_001008492;NM_005336;NM_001008491;NM_004404;NM_006155	84.375	-7.31212	2.62969e-13	2e-13	rs7556786	2e-13	rs7556786
cg13220917	2	242480249			89.6552	6.59161	4.35074e-11	2e-13	rs7556786	3e-11	rs876531
cg11274314	2	242480504			80	5.93935	2.86158e-09	2e-13	rs7556786	5.8e-11	rs13001905
cg03404709	2	242606531	ATG4B;ATG4B	NM_013325;NM_178326	81.8182	-5.97053	2.3648e-09	2e-13	rs7556786	2e-13	rs7556786
cg04122744	2	242642372	ING5	NM_032329	83.3333	-7.02568	2.13027e-12	2e-13	rs7556786	4.5e-11	rs7607425
cg08525922	3	11643368	VGLL4;VGLL4	NM_014667;NM_001128219	100	-5.901	3.613e-09	1.4e-12	rs13078528	1.4e-12	rs13078528
cg18062721	3	11643427	VGLL4;VGLL4	NM_014667;NM_001128219	97.7273	-5.66278	1.48942e-08	1.4e-12	rs13078528	1.4e-12	rs13078528
cg13958389	3	11643630	VGLL4;VGLL4	NM_014667;NM_001128219	94.1176	-6.27641	3.46489e-10	1.4e-12	rs13078528	1.4e-12	rs13078528
cg02253499	3	12602046	MKRN2	NM_014160	88	-5.40455	6.49708e-08	3.1e-16	rs2597513	3.4e-09	rs2454435
cg24006715	3	13568212			90.4762	-7.90159	2.75374e-15	3.1e-16	rs2597513	6.7e-16	rs2630445
cg05589046	3	13742034	LOC285375	NR_027103	100	-5.25074	1.51493e-07	3.1e-16	rs2597513	6.8e-08	rs4234519
cg06653203	3	13860477	WNT7A	NM_004625	89.5833	-5.08871	3.60499e-07	3.1e-16	rs2597513	6.8e-08	rs4234519
cg26121234	3	13899618	WNT7A	NM_004625	100	-5.40946	6.3217e-08	3.1e-16	rs2597513	9e-08	rs4498020
cg13672747	3	13905567	WNT7A	NM_004625	100	-5.1657	2.39544e-07	3.1e-16	rs2597513	9e-08	rs4498020
cg07759247	3	38040636	VILL	NM_015873	91.3043	-6.04073	1.53418e-09	3.2e-15	rs9816693	1.7e-14	rs11129775
cg21614211	3	38045926	VILL	NM_015873	100	6.77216	1.26873e-11	3.2e-15	rs9816693	4.3e-12	rs7644531
cg02247160	3	41243829	CTNNB1;CTNNB1;CTNNB1	NM_001904;NM_001098209;NM_001098210	95	-5.26895	1.37209e-07	4e-08	rs3915129	4e-08	rs3915129
cg01005582	3	41281527	CTNNB1;CTNNB1;CTNNB1	NM_001098209;NM_001098210;NM_001904	96.0784	-5.26053	1.43644e-07	4e-08	rs3915129	4e-08	rs3915129
cg02145593	3	48723307	NCKIPSD;NCKIPSD;NCKIPSD;NCKIPSD	NM_016453;NM_184231;NM_016453;NM_184231	80.9524	5.17443	2.28602e-07	2.9e-08	rs2230169	6.4e-08	rs11706549
cg00383793	3	50488162	CACNA2D2;CACNA2D2	NM_001005505;NM_006030	95.8333	-6.28712	3.23417e-10	7.9e-18	rs13088462	2e-10	rs734767
cg09451427	3	50488230	CACNA2D2;CACNA2D2	NM_001005505;NM_006030	89.2857	-6.61369	3.74868e-11	7.9e-18	rs13088462	2.4e-10	rs2236979
cg04555771	3	50540137	CACNA2D2;CACNA2D2	NM_001005505;NM_006030	100	-6.51553	7.24317e-11	7.9e-18	rs13088462	2.3e-10	rs2236954
cg11728787	3	50609551	HEMK1	NM_016173	83.3333	7.47518	7.70986e-14	7.9e-18	rs13088462	5.1e-10	rs441516
cg08970648	3	50644192	CISH;CISH	NM_145071;NM_013324	80.9524	-5.33595	9.50459e-08	7.9e-18	rs13088462	6.8e-11	rs3792328
cg19448644	3	50844676	DOCK3	NM_004947	86.5979	-6.40782	1.47616e-10	7.9e-18	rs13088462	1.6e-11	rs4927967
cg25959131	3	50855436	DOCK3	NM_004947	88	6.44464	1.15878e-10	7.9e-18	rs13088462	1.8e-10	rs2219431
cg05301500	3	50863657	DOCK3	NM_004947	92.5	5.34265	9.15955e-08	7.9e-18	rs13088462	3.5e-11	rs13096264
cg13302785	3	51104051	DOCK3	NM_004947	94.8718	5.83964	5.23124e-09	7.9e-18	rs13088462	4.6e-11	rs6776224
cg21899500	3	51740850	GRM2;GRM2	NM_000839;NM_001130063	96	-5.71102	1.12301e-08	7.9e-18	rs13088462	1.8e-10	rs2219431
cg04453050	3	51740896	GRM2;GRM2	NM_000839;NM_001130063	81.8182	-5.97969	2.23569e-09	7.9e-18	rs13088462	1.7e-10	rs17052201
cg12934382	3	51741135	GRM2;GRM2;GRM2;GRM2	NM_001130063;NM_000839;NM_000839;NM_001130063	91.4286	-5.42631	5.75311e-08	7.9e-18	rs13088462	1.8e-10	rs2219431
cg21213853	3	51741473	GRM2;GRM2	NM_000839;NM_001130063	80.5556	-5.6479	1.62422e-08	7.9e-18	rs13088462	1.4e-09	rs11130267
cg22982570	3	51997033	PCBP4;PCBP4;PCBP4	NM_033010;NM_033008;NM_020418	90.625	5.51462	3.49525e-08	2e-20	rs2581801	1.1e-15	rs2276817
cg18094261	3	52216318			84	-5.42317	5.85511e-08	4.4e-25	rs2581830	1.1e-09	rs353547
cg16302310	3	52260432	TLR9	NM_017442	100	-5.6829	1.3243e-08	4.4e-25	rs2581830	3.9e-09	rs187084
cg05778154	3	52260965	TLR9	NM_017442	81.3953	-5.27627	1.31839e-07	4.4e-25	rs2581830	4e-14	rs11707575
cg07757252	3	52274561	TWF2	NM_007284	88.8889	-6.74948	1.48373e-11	4.4e-25	rs2581830	3.3e-14	rs10510760
cg08438690	3	52279403	PPM1M;PPM1M	NM_001122870;NM_144641	82.6087	-5.31224	1.08286e-07	4.4e-25	rs2581830	1.1e-18	rs9844736
cg03435448	3	52310724	WDR82	NM_025222	81.25	-5.89667	3.70914e-09	4.4e-25	rs2581830	7.4e-17	rs1573815
cg11209338	3	52332923			84.6154	-7.63713	2.2212e-14	4.4e-25	rs2581830	4.7e-19	rs4302374
cg05315796	3	52349193	DNAH1	NM_015512	80	-6.50497	7.77106e-11	4.4e-25	rs2581830	2.7e-12	rs1546737
cg01456368	3	52351859	DNAH1	NM_015512	90.9091	-5.59051	2.26405e-08	4.4e-25	rs2581830	5.4e-17	rs2240919
cg14092988	3	52407081	DNAH1	NM_015512	89.6552	-7.19013	6.47279e-13	4.4e-25	rs2581830	4.4e-25	rs2581830
cg01758942	3	52551074	STAB1	NM_015136	88.8889	-7.25711	3.95448e-13	4.4e-25	rs2581830	2.7e-12	rs1546737
cg25938530	3	52812367	ITIH1;ITIH1	NM_001166434;NM_002215	92.5926	5.66074	1.50724e-08	4.4e-25	rs2581830	6.9e-17	rs736408
cg05283597	3	52812410	ITIH1;ITIH1	NM_001166434;NM_002215	86.1111	4.96754	6.78062e-07	4.4e-25	rs2581830	2e-12	rs1029871
cg19784816	3	52812520	ITIH1;ITIH1;ITIH1;ITIH1	NM_001166434;NM_001166435;NM_001166436;NM_002215	86.3636	5.66636	1.45862e-08	4.4e-25	rs2581830	5.4e-17	rs2240919
cg05991220	3	52813859	ITIH1;ITIH1;ITIH1;ITIH1	NM_001166435;NM_001166436;NM_001166434;NM_002215	83.3333	6.12135	9.27854e-10	4.4e-25	rs2581830	1.7e-13	rs731831
cg24628310	3	52813873	ITIH1;ITIH1;ITIH1;ITIH1	NM_001166435;NM_001166436;NM_001166434;NM_002215	80.9524	6.87326	6.27531e-12	4.4e-25	rs2581830	4.7e-14	rs2239549
cg18404041	3	52824283	ITIH1;ITIH1;ITIH1;ITIH1	NM_001166435;NM_001166434;NM_001166436;NM_002215	88.2353	8.16401	3.24069e-16	4.4e-25	rs2581830	6.5e-17	rs1075653
cg26099316	3	52828794	ITIH3;ITIH3	NM_002217;NM_002217	90.9091	-7.19704	6.15354e-13	4.4e-25	rs2581830	2.1e-20	rs2564947
cg11645453	3	52864694	ITIH4;ITIH4;ITIH4;ITIH4	NM_001166449;NM_002218;NM_001166449;NM_002218	91.6667	-8.07323	6.84649e-16	4.4e-25	rs2581830	7.4e-17	rs1573815
cg07095346	3	52864812	ITIH4;ITIH4	NM_001166449;NM_002218	88.2353	-6.54166	6.08384e-11	4.4e-25	rs2581830	7.4e-17	rs1573815
cg17890764	3	52864816	ITIH4;ITIH4	NM_001166449;NM_002218	88.8889	-8.19129	2.58447e-16	4.4e-25	rs2581830	3.6e-17	rs2276825
cg06204229	3	52865917	ITIH4;ITIH4	NM_001166449;NM_002218	83.3333	4.98189	6.29645e-07	4.4e-25	rs2581830	1.6e-09	rs11626
cg25643088	3	52874325	TMEM110	NM_198563	90.9091	8.26038	1.45213e-16	4.4e-25	rs2581830	7.4e-17	rs1573815
cg02331649	3	52926322	TMEM110	NM_198563	100	-6.25771	3.90682e-10	4.4e-25	rs2581830	3.3e-13	rs1986656
cg04865290	3	52927548	TMEM110	NM_198563	100	-7.27593	3.44051e-13	4.4e-25	rs2581830	3.7e-15	rs11720233
cg16947394	3	52930628	TMEM110	NM_198563	100	-7.29263	3.03967e-13	4.4e-25	rs2581830	9.4e-14	rs11708337
cg22101147	3	52931946	TMEM110	NM_198563	92.8571	-9.15785	5.29427e-20	4.4e-25	rs2581830	4.4e-25	rs2581830
cg27127091	3	53036929	SFMBT1;SFMBT1;SFMBT1	NM_016329;NM_001005159;NM_001005158	85.7143	-7.70463	1.31218e-14	4.4e-25	rs2581830	4.6e-16	rs13091844
cg17761990	3	53042940	SFMBT1;SFMBT1;SFMBT1	NM_016329;NM_001005159;NM_001005158	90	-7.91976	2.37968e-15	4.4e-25	rs2581830	1.3e-16	rs2535629
cg26850469	3	53051694	SFMBT1;SFMBT1;SFMBT1	NM_016329;NM_001005159;NM_001005158	100	8.92084	4.62778e-19	4.4e-25	rs2581830	3.3e-23	rs2163167
cg23067466	3	53117551			100	-7.22248	5.10496e-13	4.4e-25	rs2581830	4.2e-15	rs3796352
cg24530246	3	53118167			86.2069	-10.0134	1.33133e-23	4.4e-25	rs2581830	4.4e-25	rs2581830
cg01777121	3	55517224	WNT5A	NM_003392	85.7143	5.05658	4.26849e-07	4.1e-08	rs2034172	3.2e-07	rs472631
cg05401945	3	56590734	CCDC66;CCDC66;CCDC66	NM_001012506;NM_001141947;NR_024460	91.8699	-9.25563	2.12978e-20	4.4e-22	rs9835332	1.2e-21	rs9833926
cg13341536	3	56590940	CCDC66;CCDC66;CCDC66	NM_001012506;NM_001141947;NR_024460	88.5714	7.89503	2.90249e-15	4.4e-22	rs9835332	1.2e-21	rs9833926
cg13792233	3	56591045	CCDC66;CCDC66;CCDC66	NM_001141947;NR_024460;NM_001012506	100	-6.04515	1.49269e-09	4.4e-22	rs9835332	5.2e-22	rs4681933
cg21093807	3	56717625	C3orf63	NM_001112736	97.0588	8.63321	5.96534e-18	4.4e-22	rs9835332	5.2e-22	rs4681933
cg10908188	3	56717798	C3orf63	NM_001112736	100	8.65865	4.77394e-18	4.4e-22	rs9835332	1.4e-21	rs6445814
cg24949907	3	56717804	C3orf63	NM_001112736	89.4737	9.4024	5.33318e-21	4.4e-22	rs9835332	4.4e-22	rs9835332
cg26652484	3	57582327	ARF4	NM_001660	92	-6.16234	7.16767e-10	4.4e-22	rs9835332	4.3e-10	rs6445921
cg16836583	3	57583277	ARF4	NM_001660	90.9091	-5.77967	7.48456e-09	4.4e-22	rs9835332	4.3e-10	rs6445921
cg08957289	3	57583280	ARF4	NM_001660	86.1111	-6.11917	9.40644e-10	4.4e-22	rs9835332	4.3e-10	rs6445921
cg03479209	3	58020999	FLNB;FLNB;FLNB;FLNB	NM_001164319;NM_001164317;NM_001164318;NM_001457	100	-7.10184	1.2311e-12	3.5e-13	rs1658343	4e-13	rs839252
cg07627317	3	61517101			90	5.85474	4.77751e-09	3.9e-08	rs6794009	3.9e-08	rs6794009
cg09006487	3	72424982	RYBP	NM_012234	97.8723	-8.4127	4.00689e-17	3.3e-22	rs12330322	1.1e-19	rs4676873
cg10805254	3	72433837	RYBP	NM_012234	95.4545	-6.00852	1.87228e-09	3.3e-22	rs12330322	1.1e-19	rs4676873
cg08170837	3	72494352	RYBP	NM_012234	91.6667	-9.35122	8.66398e-21	3.3e-22	rs12330322	7.2e-22	rs11128265
cg06759518	3	72496799	RYBP	NM_012234	100	8.61349	7.08697e-18	3.3e-22	rs12330322	3.3e-22	rs12330322
cg22685502	3	72496851	RYBP	NM_012234	97.7273	6.8092	9.81409e-12	3.3e-22	rs12330322	5.2e-21	rs17675336
cg16990174	3	72496875	RYBP	NM_012234	95.4545	7.22161	5.13764e-13	3.3e-22	rs12330322	1.7e-19	rs6792408
cg06798483	3	98504973	ST3GAL6	NM_006100	100	-5.13638	2.80075e-07	2.6e-12	rs9825951	2.4e-07	rs2919235
cg12226735	3	98610584	DCBLD2	NM_080927	86.5385	6.43491	1.23544e-10	2.6e-12	rs9825951	2.1e-09	rs13318536
cg02646433	3	99218170			96.5517	5.0631	4.12493e-07	2.6e-12	rs9825951	1.7e-09	rs9861463
cg24198004	3	99364061	COL8A1;MIR548G;COL8A1	NM_001850;NR_031662;NM_020351	95.283	5.04569	4.51881e-07	2.6e-12	rs9825951	6e-11	rs1513304
cg11019088	3	99462341	COL8A1;MIR548G;COL8A1	NM_001850;NR_031662;NM_020351	91.2281	7.21232	5.50053e-13	2.6e-12	rs9825951	6e-11	rs1513304
cg13666648	3	114238429	ZBTB20;ZBTB20;ZBTB20;ZBTB20;ZBTB20;ZBTB20	NM_001164345;NM_001164346;NM_001164347;NM_001164344;NM_015642;NM_001164343	100	-5.18187	2.19678e-07	6.6e-11	rs9834893	6.8e-11	rs1546391
cg21448444	3	128765558			86.3636	7.65984	1.86159e-14	7.7e-25	rs6439168	7.7e-25	rs6439168
cg04571130	3	128967393	COPG	NM_016128	88.6792	-7.22881	4.87238e-13	7.7e-25	rs6439168	4.5e-23	rs6765930
cg00534318	3	129032826			81.8182	-9.40721	5.09497e-21	7.7e-25	rs6439168	7.7e-25	rs6439168
cg14468090	3	129032864			81.5217	-6.65506	2.83182e-11	7.7e-25	rs6439168	2.8e-22	rs6801264
cg12334949	3	129035032	H1FX;H1FX;C3orf47	NM_006026;NM_006026;NR_026991	91.3793	7.99394	1.30692e-15	7.7e-25	rs6439168	2.4e-08	rs7612685
cg15484384	3	134203672	ANAPC13;ANAPC13;CEP63;CEP63;CEP63;ANAPC13;CEP63	NM_015391;NR_024401;NM_001042384;NM_001042400;NM_001042383;NR_024400;NM_025180	95.1807	-7.21304	5.47175e-13	1.7e-16	rs4974480	3.7e-16	rs9841180
cg06541857	3	134203789	ANAPC13;ANAPC13;CEP63;CEP63;CEP63;ANAPC13;CEP63	NM_015391;NR_024401;NM_001042384;NM_001042400;NM_001042383;NR_024400;NM_025180	100	-7.92831	2.22149e-15	1.7e-16	rs4974480	3.7e-16	rs9841180
cg06109529	3	134205091	CEP63;ANAPC13;CEP63;ANAPC13;CEP63;CEP63;ANAPC13;CEP63	NM_001042400;NR_024400;NM_001042383;NM_015391;NM_025180;NM_001042384;NR_024401;NM_025180	92.3077	-7.46047	8.62171e-14	1.7e-16	rs4974480	3.7e-16	rs9841180
cg19280785	3	134340945	KY	NM_178554	92	6.72019	1.81488e-11	1.7e-16	rs4974480	4.9e-14	rs4535271
cg15474615	3	134370182	KY	NM_178554	95.6522	7.84243	4.41911e-15	1.7e-16	rs4974480	1.7e-14	rs13322305
cg23194766	3	135684107	PPP2R3A	NM_002718	85.7143	6.96907	3.19048e-12	1.6e-18	rs9880211	8.3e-13	rs1403767
cg04907151	3	135684161	PPP2R3A	NM_002718	95.9184	6.29304	3.11313e-10	1.6e-18	rs9880211	5.4e-15	rs9827662
cg07038400	3	135684163	PPP2R3A	NM_002718	97.1429	6.42392	1.32807e-10	1.6e-18	rs9880211	5.4e-15	rs9827662
cg24636867	3	135684466	PPP2R3A	NM_002718	97.561	-5.57912	2.41744e-08	1.6e-18	rs9880211	8.4e-10	rs10212558
cg15507776	3	136538369	TMEM22;TMEM22;TMEM22;TMEM22	NM_025246;NM_001097600;NM_025246;NM_001097599	92.6471	-4.9936	5.9264e-07	1.6e-18	rs9880211	8.1e-15	rs9832813
cg00658740	3	136579741	NCK1	NM_006153	84	-6.33696	2.34346e-10	1.6e-18	rs9880211	5.4e-10	rs9845076
cg12473912	3	136751656			90.9091	5.70359	1.17313e-08	1.6e-18	rs9880211	2.3e-10	rs108858
cg21827317	3	136751795			88.2353	5.76986	7.93379e-09	1.6e-18	rs9880211	1.9e-09	rs9817061
cg08659183	3	141032945			100	-21.1552	2.46859e-99	3.2e-158	rs724016	3.4e-109	rs2011092
cg08360599	3	141087261	ZBTB38	NM_001080412	100	-19.2876	6.8252e-83	3.2e-158	rs724016	1.5e-111	rs1863868
cg27288595	3	141094238	ZBTB38	NM_001080412	95.4248	-5.62863	1.81644e-08	3.2e-158	rs724016	1.3e-152	rs6440003
cg02936049	3	141102599	ZBTB38	NM_001080412	100	-9.4639	2.96655e-21	3.2e-158	rs724016	2.3e-21	rs11919595
cg27084654	3	141118615	ZBTB38	NM_001080412	96	-26.0165	3.22265e-149	3.2e-158	rs724016	3.2e-158	rs724016
cg01879723	3	141119262	ZBTB38	NM_001080412	100	-21.6484	6.30018e-104	3.2e-158	rs724016	3.4e-109	rs2011092
cg14500070	3	141119541	ZBTB38	NM_001080412	93.1818	-17.1377	7.76705e-66	3.2e-158	rs724016	3.4e-109	rs2011092
cg20395773	3	141120919	ZBTB38	NM_001080412	100	-23.4728	7.73003e-122	3.2e-158	rs724016	3.2e-158	rs724016
cg13411656	3	141121016	ZBTB38	NM_001080412	100	-22.656	1.21727e-113	3.2e-158	rs724016	3.2e-158	rs724016
cg20959189	3	141122632	ZBTB38	NM_001080412	96.1538	-21.9475	9.14718e-107	3.2e-158	rs724016	3.2e-158	rs724016
cg09025210	3	141132146	ZBTB38	NM_001080412	100	-25.7054	1.01616e-145	3.2e-158	rs724016	5.1e-155	rs1344674
cg13787933	3	141151009	ZBTB38	NM_001080412	97.2973	-16.9568	1.71432e-64	3.2e-158	rs724016	3.4e-109	rs2011092
cg26107754	3	156848845			100	-5.15907	2.48179e-07	9.7e-13	rs6441170	1.3e-07	rs6809307
cg20892840	3	156879058	CCNL1	NM_020307	94.5455	5.05468	4.31122e-07	9.7e-13	rs6441170	9.8e-08	rs10936063
cg21178254	3	156879083	CCNL1	NM_020307	91.0714	5.21444	1.84375e-07	9.7e-13	rs6441170	3.4e-10	rs11713363
cg17558268	3	171892491	FNDC3B;FNDC3B	NM_001135095;NM_022763	95.7746	6.38674	1.69459e-10	2.7e-39	rs7652177	4.1e-35	rs4535251
cg22572614	3	172241975	TNFSF10	NM_003810	87.5	6.5894	4.41614e-11	2.7e-39	rs7652177	3.9e-13	rs1403637
cg18489755	3	183533873	MAP6D1	NM_024871	91.4894	5.12703	2.94346e-07	3.5e-11	rs9858528	5.2e-08	rs9844162
cg04729574	3	183993394	ECE2;ECE2;ECE2;ECE2	NM_014693;NM_001100120;NM_001037324;NM_001100121	90.9091	-5.71352	1.10661e-08	3.5e-11	rs9858528	3.5e-11	rs9858528
cg18267471	3	185541217	IGF2BP2;IGF2BP2	NM_001007225;NM_006548	91.0448	-10.0321	1.10142e-23	1.2e-29	rs720390	1.2e-29	rs720390
cg12781915	3	185544099	IGF2BP2;IGF2BP2	NM_006548;NM_001007225	100	-8.86906	7.37673e-19	1.2e-29	rs720390	1.2e-29	rs720390
cg17394304	3	187453973	BCL6;BCL6;BCL6;BCL6	NM_001706;NM_001130845;NM_001130845;NM_001134738	100	5.36613	8.04438e-08	2.5e-11	rs4686904	4.6e-11	rs3774304
cg07403865	3	187455953	BCL6	NM_001706	100	6.52844	6.64591e-11	2.5e-11	rs4686904	2.5e-11	rs4686904
cg19066520	3	191046547	CCDC50;UTS2D;CCDC50	NM_178335;NM_198152;NM_174908	83.871	5.43946	5.3442e-08	2.4e-10	rs9841435	3.1e-08	rs4687210
cg23528751	3	191046721	CCDC50;CCDC50;UTS2D	NM_174908;NM_178335;NM_198152	91.6667	5.67511	1.38598e-08	2.4e-10	rs9841435	3.1e-08	rs4687210
cg14972328	3	191046866	CCDC50;CCDC50;UTS2D	NM_174908;NM_178335;NM_198152	91.3043	5.77213	7.82734e-09	2.4e-10	rs9841435	1.9e-08	rs9868286
cg00473167	3	191046872	CCDC50;CCDC50;UTS2D	NM_174908;NM_178335;NM_198152	94.1176	5.49022	4.01432e-08	2.4e-10	rs9841435	1.6e-08	rs9290985
cg00626702	4	1647016	FAM53A	NM_001013622	81.8182	-7.57049	3.71826e-14	1.8e-18	rs2247341	1.8e-18	rs2247341
cg08833010	4	1684739	FAM53A	NM_001013622	80	5.5965	2.1872e-08	1.8e-18	rs2247341	1.7e-09	rs6852065
cg16826064	4	1686736	FAM53A	NM_001013622	100	-5.02506	5.03277e-07	1.8e-18	rs2247341	1.3e-07	rs2236995
cg07465881	4	1713556	SLBP	NM_006527	82.3529	-6.38227	1.74482e-10	1.8e-18	rs2247341	3.4e-14	rs10022431
cg17565299	4	1717835	TMEM129;TMEM129	NM_001127266;NM_138385	100	-7.149	8.74132e-13	1.8e-18	rs2247341	1.8e-17	rs7680647
cg08139038	4	1723128	TACC3;TMEM129;TMEM129	NM_006342;NM_001127266;NM_138385	90.3226	8.85146	8.63835e-19	1.8e-18	rs2247341	1.5e-17	rs743569
cg17022633	4	1742776	TACC3	NM_006342	90.3226	8.65348	4.99532e-18	1.8e-18	rs2247341	1.8e-18	rs2247341
cg05026014	4	1749153			82.3529	-7.49606	6.57651e-14	1.8e-18	rs2247341	1.8e-17	rs7680647
cg23855319	4	2062392	NAT8L	NM_178557	93.4426	5.50246	3.74521e-08	1.8e-18	rs2247341	4.5e-09	rs9918081
cg10432947	4	2062441	NAT8L	NM_178557	98.1132	5.37868	7.50321e-08	1.8e-18	rs2247341	4.5e-09	rs9918081
cg08788540	4	2249988	MXD4	NM_006454	92.3077	-5.51841	3.42081e-08	1.8e-18	rs2247341	2.2e-09	rs2857788
cg12661610	4	3412653	RGS12;RGS12;RGS12	NM_198229;NM_198227;NM_002926	86.3636	-5.05531	4.29688e-07	2.8e-09	rs4690014	2.8e-09	rs4690014
cg11522145	4	3412961	RGS12;RGS12;RGS12	NM_198229;NM_198227;NM_002926	83.3333	5.55964	2.70337e-08	2.8e-09	rs4690014	5.1e-09	rs6818397
cg10695647	4	5020292	CYTL1	NM_018659	80	-5.10893	3.2398e-07	4.2e-11	rs6446315	9e-11	rs4689977
cg06055014	4	7070796	GRPEL1	NM_025196	94.7368	5.22374	1.75341e-07	2.8e-09	rs6855532	7.6e-07	rs6853649
cg18365211	4	7770554	AFAP1;AFAP1;LOC84740	NM_198595;NM_001134647;NR_026892	85.7143	5.32531	1.00778e-07	4.2e-15	rs2302580	2.8e-09	rs6855532
cg26167625	4	7770639	AFAP1;AFAP1;LOC84740	NM_198595;NM_001134647;NR_026892	100	5.3842	7.27675e-08	4.2e-15	rs2302580	2.8e-09	rs6855532
cg22430985	4	7807438	AFAP1;AFAP1	NM_198595;NM_001134647	94.3396	-5.21218	1.86633e-07	4.2e-15	rs2302580	1e-08	rs6813758
cg07406289	4	7920885	AFAP1;AFAP1	NM_198595;NM_001134647	92.4528	5.21923	1.79667e-07	4.2e-15	rs2302580	1.4e-10	rs2302581
cg14692106	4	7940389	AFAP1;AFAP1	NM_198595;NM_001134647	100	-5.20961	1.89234e-07	4.2e-15	rs2302580	1e-06	rs17177064
cg05284713	4	8621361	CPZ;CPZ;CPZ	NM_003652;NM_001014447;NM_001014448	85.7143	-6.56469	5.21419e-11	4.2e-15	rs2302580	4.2e-15	rs2302580
cg00974653	4	8628157			88.8889	5.34069	9.25914e-08	4.2e-15	rs2302580	1.4e-11	rs3756160
cg22746865	4	8633794			84.2105	5.54435	2.95043e-08	4.2e-15	rs2302580	1.4e-11	rs3756160
cg22109262	4	17578738	LAP3	NM_015907	100	8.53882	1.35594e-17	6.7e-72	rs13152352	2.2e-44	rs6844379
cg27117749	4	17782643	FAM184B	NM_015688	100	-12.2107	2.72471e-34	6.7e-72	rs13152352	1.4e-42	rs7685658
cg18650307	4	17809468	DCAF16	NM_017741	96.3636	10.2476	1.21273e-24	6.7e-72	rs13152352	2.1e-47	rs2135509
cg22496254	4	17811165	NCAPG;DCAF16	NM_022346;NM_017741	92.3077	-12.5225	5.62582e-36	6.7e-72	rs13152352	3.9e-58	rs7672919
cg10582946	4	18023955	LCORL;LCORL	NM_153686;NM_001166139	83.3333	-14.9863	9.03126e-51	6.7e-72	rs13152352	1.1e-59	rs13136833
cg01089331	4	18024929	LCORL;LCORL	NM_153686;NM_001166139	97.1429	15.9568	2.55677e-57	6.7e-72	rs13152352	1.3e-70	rs2061455
cg18361445	4	38666374	KLF3;FLJ13197	NM_016531;NR_026804	96.8085	-5.17316	2.30172e-07	7.8e-11	rs2306596	1.5e-09	rs16994718
cg12062995	4	39368212	RFC1	NM_002913	94.7368	-5.90029	3.62866e-09	7.8e-11	rs2306596	2e-10	rs11096992
cg18074184	4	48485090	SLC10A4	NM_152679	86.9565	5.47203	4.44922e-08	2.8e-11	rs1996422	3.4e-10	rs6447655
cg19212779	4	48777471	FRYL	NM_015030	81.8182	-5.58214	2.37583e-08	2.8e-11	rs1996422	4.2e-10	rs4695397
cg27073068	4	57773149	REST	NM_005612	95.3488	-6.88485	5.78482e-12	6.3e-17	rs3796529	6.3e-17	rs3796529
cg11939399	4	57773300	REST	NM_005612	97.8261	-7.50232	6.26973e-14	6.3e-17	rs3796529	6.3e-17	rs3796529
cg25313468	4	57773308	REST	NM_005612	94.4444	-7.49882	6.43934e-14	6.3e-17	rs3796529	6.3e-17	rs3796529
cg26694713	4	57773883	REST	NM_005612	100	7.48606	7.09702e-14	6.3e-17	rs3796529	6.3e-17	rs3796529
cg07974833	4	73430160	ADAMTS3	NM_014243	87.5	-6.00303	1.93666e-09	4.5e-24	rs9993613	1.8e-21	rs13104467
cg15102770	4	73434591	ADAMTS3	NM_014243	100	6.25055	4.09016e-10	4.5e-24	rs9993613	3e-11	rs7670571
cg01664241	4	73435425	ADAMTS3	NM_014243	92.8571	-7.34389	2.0747e-13	4.5e-24	rs9993613	1.3e-22	rs4694501
cg23510089	4	73531188			82	-8.84228	9.37893e-19	4.5e-24	rs9993613	1.8e-21	rs13104467
cg07938847	4	82126349	PRKG2	NM_006259	100	-12.0866	1.243e-33	8.3e-48	rs17556750	1.7e-38	rs1568201
cg00660105	4	82135784			82.6087	9.83336	8.08714e-23	8.3e-48	rs17556750	2.7e-29	rs788861
cg17825130	4	82283507			87.5	13.8526	1.22675e-43	8.3e-48	rs17556750	3.7e-47	rs1712379
cg21648245	4	109541405	LOC285456;RPL34;RPL34	NR_026968;NM_033625;NM_000995	87.5	-5.30398	1.13304e-07	5.5e-15	rs1562975	9.1e-08	rs7686569
cg26728709	4	114823338	ARSJ	NM_024590	100	6.10247	1.04441e-09	9.1e-12	rs7659107	8e-11	rs6533728
cg05802129	4	122689817			95.8333	-6.29706	3.03339e-10	2.6e-12	rs6838153	2.6e-12	rs6838153
cg11979875	4	122721721	EXOSC9;EXOSC9	NM_005033;NM_001034194	98.2143	-5.88679	3.93761e-09	2.6e-12	rs6838153	2.6e-12	rs6838153
cg06713675	4	122721982	EXOSC9;EXOSC9	NM_005033;NM_001034194	94.2308	-6.72655	1.73737e-11	2.6e-12	rs6838153	2.6e-12	rs6838153
cg19748678	4	122722346	EXOSC9;EXOSC9	NM_001034194;NM_005033	93.3333	6.73052	1.69057e-11	2.6e-12	rs6838153	2.6e-12	rs6838153
cg13958093	4	122722370	EXOSC9;EXOSC9	NM_001034194;NM_005033	94.4444	6.86056	6.85917e-12	2.6e-12	rs6838153	1.1e-11	rs11098645
cg24271100	4	122722383	EXOSC9;EXOSC9	NM_001034194;NM_005033	100	6.00182	1.95118e-09	2.6e-12	rs6838153	1e-11	rs11731917
cg19671926	4	122722719	EXOSC9;EXOSC9	NM_005033;NM_001034194	87.234	-5.03391	4.80567e-07	2.6e-12	rs6838153	2.6e-12	rs6838153
cg20573242	4	122745356	CCNA2	NM_001237	100	6.72441	1.76307e-11	2.6e-12	rs6838153	1e-11	rs11731917
cg23574427	4	122746245	BBS7;CCNA2	NM_176824;NM_001237	92.5	-5.89255	3.80269e-09	2.6e-12	rs6838153	2.6e-12	rs6838153
cg24741888	4	144172845			96.6667	4.99638	5.8416e-07	2.9e-12	rs17017854	3.8e-06	rs4690715
cg01601573	4	144256835	GAB1;GAB1	NM_002039;NM_207123	91.4286	5.30057	1.15443e-07	2.9e-12	rs17017854	2.9e-10	rs3805247
cg06855485	4	144303008	GAB1;GAB1	NM_002039;NM_207123	85.7143	-5.32364	1.01714e-07	1.1e-22	rs1505772	2.4e-10	rs13123498
cg12776902	4	144452479	SMARCA5	NM_003601	96.9697	6.30592	2.86481e-10	1.1e-22	rs1505772	8.2e-12	rs11100790
cg18925923	4	144480237	LOC441046	NR_003675	88.2353	6.33223	2.41636e-10	1.1e-22	rs1505772	2.9e-12	rs17017854
cg17872261	4	144480946	LOC441046	NR_003675	91.6667	5.20561	1.93356e-07	1.1e-22	rs1505772	8.2e-12	rs11100790
cg11025256	4	144604203	FREM3	NM_001168235	100	-5.32136	1.02994e-07	2.1e-86	rs1812175	2.9e-12	rs17017854
cg17495719	4	144621945	FREM3	NM_001168235	90	-5.19334	2.0656e-07	2.1e-86	rs1812175	2.3e-29	rs2353398
cg12346491	4	145277815			95.9184	-6.8545	7.15629e-12	2.1e-86	rs1812175	2.1e-86	rs1812175
cg10203922	4	145566200	HHIP	NM_022475	82.3529	-16.975	1.25729e-64	2.1e-86	rs1812175	4.9e-67	rs6845999
cg07318204	4	145566441	HHIP	NM_022475	96.9697	-13.0137	1.02214e-38	2.1e-86	rs1812175	2.1e-86	rs1812175
cg02524475	4	145566595	HHIP	NM_022475	88.2353	-16.8975	4.69229e-64	2.1e-86	rs1812175	2.1e-86	rs1812175
cg13749822	4	145566663	HHIP	NM_022475	94.0299	-15.4527	7.22886e-54	2.1e-86	rs1812175	2.1e-86	rs1812175
cg26621699	4	145566903	HHIP	NM_022475	91.7808	-18.064	6.12638e-73	2.1e-86	rs1812175	2.1e-86	rs1812175
cg22511684	4	145568306	HHIP	NM_022475	92.3077	-9.57906	9.7929e-22	2.1e-86	rs1812175	2.1e-86	rs1812175
cg26339943	4	145571234	HHIP	NM_022475	91.1765	-15.0097	6.3467e-51	2.1e-86	rs1812175	2.1e-86	rs1812175
cg20263045	4	145655974	HHIP	NM_022475	84	-8.37269	5.63171e-17	2.1e-86	rs1812175	3.5e-42	rs2639583
cg14867121	4	146297077			96.1538	5.08538	3.66899e-07	2.1e-86	rs1812175	7.6e-47	rs2575580
cg24789682	4	152217416			95.122	5.01958	5.17851e-07	2.2e-08	rs13150868	2.2e-08	rs13150868
cg08167110	4	152543520	FAM160A1	NM_001109977	95.7447	5.12568	2.96469e-07	2.2e-08	rs13150868	2.2e-08	rs13150868
cg01405685	5	32691919			95.6522	-7.82101	5.24018e-15	1.5e-33	rs9292468	1.8e-17	rs1421811
cg16267343	5	32710456	NPR3	NM_000908	100	7.43522	1.04391e-13	1.5e-33	rs9292468	1.8e-17	rs1421811
cg14311471	5	32711095	NPR3	NM_000908	95.8333	5.85366	4.80879e-09	1.5e-33	rs9292468	1.8e-17	rs1421811
cg22571664	5	32713112	NPR3	NM_000908	100	-7.12615	1.03217e-12	1.5e-33	rs9292468	2.1e-13	rs10057069
cg19955500	5	32714038	NPR3	NM_000908	100	-7.00681	2.43809e-12	1.5e-33	rs9292468	1.8e-17	rs1421811
cg24363955	5	32788467	C5orf23	NM_024563	100	-5.86897	4.38517e-09	1.5e-33	rs9292468	1.8e-32	rs12656497
cg01092108	5	33362853			95	7.89894	2.8128e-15	1.5e-33	rs9292468	8.7e-16	rs10079334
cg06653141	5	36745541			100	-5.7804	7.45233e-09	4.1e-16	rs292172	1.6e-13	rs1466862
cg02741305	5	42755556	CCDC152	NM_001134848	100	5.98825	2.12108e-09	2.1e-12	rs17574650	5.2e-10	rs4866801
cg24581408	5	42756397	CCDC152	NM_001134848	100	5.39426	6.88081e-08	2.1e-12	rs17574650	9.9e-10	rs230814
cg18526607	5	54519307			100	-5.54465	2.94536e-08	1.7e-22	rs11958779	1e-16	rs918562
cg07144408	5	54866037			90	-6.07174	1.2653e-09	1.7e-22	rs11958779	1.8e-21	rs4865956
cg07042489	5	54986862	SLC38A9	NM_173514	89.6552	-8.28628	1.16844e-16	1.7e-22	rs11958779	4.4e-20	rs7734597
cg03609598	5	56110824	MAP3K1	NM_005921	100	-5.98683	2.13969e-09	6.3e-12	rs2662027	5.8e-10	rs1035514
cg01316550	5	56110833	MAP3K1	NM_005921	100	5.28483	1.25821e-07	6.3e-12	rs2662027	1.3e-08	rs832560
cg24549020	5	56110836	MAP3K1	NM_005921	96.7742	5.79828	6.69996e-09	6.3e-12	rs2662027	9.5e-09	rs1423620
cg22800045	5	56110881	MAP3K1	NM_005921	95.2381	5.23241	1.67311e-07	6.3e-12	rs2662027	1.5e-10	rs9292121
cg12311346	5	56204834	C5orf35	NM_153706	100	-5.87148	4.31926e-09	6.3e-12	rs2662027	2.6e-10	rs832403
cg18230493	5	56204884	C5orf35	NM_153706	97.3684	-5.86827	4.40367e-09	6.3e-12	rs2662027	2.2e-10	rs252895
cg24531977	5	56204891	C5orf35	NM_153706	98.2143	-5.14632	2.65646e-07	6.3e-12	rs2662027	2.2e-10	rs252895
cg12402800	5	56204917	C5orf35	NM_153706	100	-5.96896	2.38766e-09	6.3e-12	rs2662027	2.6e-10	rs832403
cg20203395	5	56204925	C5orf35	NM_153706	98.3333	-5.37076	7.84043e-08	6.3e-12	rs2662027	2.6e-10	rs832403
cg14703610	5	56206110	C5orf35	NM_153706	90	5.48912	4.03948e-08	6.3e-12	rs2662027	6.8e-08	rs252894
cg03537301	5	56246561	MIER3	NM_152622	100	5.2189	1.79988e-07	6.3e-12	rs2662027	6.8e-08	rs252894
cg24059623	5	79951536	MSH3;DHFR	NM_002439;NM_000791	95.4955	6.08577	1.15936e-09	5.8e-11	rs32855	3.6e-07	rs10942933
cg21494379	5	88275243			92.3077	8.5562	1.16646e-17	5.8e-24	rs10037512	1.1e-19	rs4916738
cg01191064	5	121408893	LOX	NM_002317	100	5.47516	4.37117e-08	2.2e-07	rs12153375	2.2e-07	rs12153375
cg05256605	5	121412184	LOX	NM_002317	93.0435	5.18199	2.19527e-07	2.2e-07	rs12153375	7.9e-07	rs2914598
cg09262269	5	121412429	LOX	NM_002317	90.4762	5.36702	8.00483e-08	2.2e-07	rs12153375	7.9e-07	rs2914598
cg12580445	5	121414634	LOX	NM_002317	95.6522	5.26185	1.42612e-07	2.2e-07	rs12153375	7.9e-07	rs2914598
cg15111469	5	121415023	LOX	NM_002317	96.2025	5.09433	3.49986e-07	2.2e-07	rs12153375	7.9e-07	rs2914598
cg13377885	5	122759911	CEP120;CEP120	NM_001166226;NM_153223	90	5.67484	1.38816e-08	2.6e-20	rs1582931	1.3e-09	rs2162826
cg02257405	5	131346985	ACSL6;ACSL6	NM_001009185;NM_015256	96.875	9.66227	4.36076e-22	1.3e-34	rs7701414	1.3e-34	rs7701414
cg16565692	5	131408121	CSF2	NM_000758	93.1034	8.77106	1.76989e-18	1.3e-34	rs7701414	7.4e-25	rs721121
cg16465129	5	131408149	CSF2	NM_000758	87.5	9.29644	1.45224e-20	1.3e-34	rs7701414	7.4e-25	rs721121
cg13259290	5	131408382	CSF2	NM_000758	88.8889	7.42941	1.09087e-13	1.3e-34	rs7701414	2e-24	rs3864277
cg08324925	5	131409159	CSF2	NM_000758	88.8889	5.64743	1.62863e-08	1.3e-34	rs7701414	2.5e-26	rs162892
cg05209330	5	131550942	P4HA2;P4HA2;P4HA2;P4HA2;P4HA2	NM_001142599;NM_001142598;NM_001017974;NM_004199;NM_001017973	97.2222	5.99267	2.06429e-09	1.3e-34	rs7701414	1.2e-29	rs274557
cg24117468	5	131562848	P4HA2;P4HA2;P4HA2;P4HA2;P4HA2;P4HA2;P4HA2	NM_001017973;NM_001142598;NM_004199;NM_001017973;NM_001142599;NM_001017974;NM_004199	80.7692	12.0077	3.23688e-33	1.3e-34	rs7701414	1.3e-34	rs7701414
cg18318560	5	131563015	P4HA2;P4HA2;P4HA2;P4HA2;P4HA2	NM_001017973;NM_001142598;NM_004199;NM_001142599;NM_001017974	86.4865	11.9112	1.03434e-32	1.3e-34	rs7701414	1.3e-34	rs7701414
cg22598563	5	131563921	P4HA2;P4HA2;P4HA2;P4HA2;P4HA2	NM_001017974;NM_004199;NM_001017973;NM_001142599;NM_001142598	90	-11.7854	4.64291e-32	1.3e-34	rs7701414	1.3e-34	rs7701414
cg07487948	5	131566683			97.2222	-8.57025	1.03256e-17	1.3e-34	rs7701414	4.3e-33	rs7705189
cg20512303	5	131592959	PDLIM4;PDLIM4	NM_001131027;NM_003687	96.7742	10.2938	7.51551e-25	1.3e-34	rs7701414	2.5e-26	rs162892
cg27615366	5	131592974	PDLIM4;PDLIM4	NM_001131027;NM_003687	95	11.2903	1.46528e-29	1.3e-34	rs7701414	1.3e-34	rs7701414
cg12564285	5	131593104	PDLIM4;PDLIM4	NM_001131027;NM_003687	97.4359	10.4814	1.05184e-25	1.3e-34	rs7701414	2.2e-34	rs7727544
cg04518342	5	131593106	PDLIM4;PDLIM4	NM_001131027;NM_003687	94.5946	10.6565	1.62603e-26	1.3e-34	rs7701414	2.2e-34	rs7727544
cg11843238	5	131593191	PDLIM4;PDLIM4	NM_001131027;NM_003687	100	10.1442	3.51745e-24	1.3e-34	rs7701414	5.6e-24	rs1007602
cg18301423	5	131593218	PDLIM4;PDLIM4	NM_001131027;NM_003687	94.9153	7.51653	5.62492e-14	1.3e-34	rs7701414	1.2e-29	rs274557
cg09877947	5	131593287	PDLIM4;PDLIM4	NM_001131027;NM_003687	91.6667	9.5862	9.13865e-22	1.3e-34	rs7701414	5.6e-24	rs1007602
cg07262247	5	131593730	PDLIM4;PDLIM4	NM_003687;NM_001131027	95	10.323	5.5466e-25	1.3e-34	rs7701414	1.5e-25	rs17516457
cg01305625	5	131593812	PDLIM4;PDLIM4	NM_003687;NM_001131027	100	9.62997	5.97494e-22	1.3e-34	rs7701414	5.6e-24	rs1007602
cg03873281	5	131608955	PDLIM4;PDLIM4	NM_003687;NM_001131027	83.3333	-5.03885	4.68331e-07	1.3e-34	rs7701414	5.9e-08	rs6865305
cg13373085	5	131629069	SLC22A4	NM_003059	90.7407	-5.08989	3.58263e-07	1.3e-34	rs7701414	1.2e-24	rs272885
cg14196790	5	131705035	SLC22A5	NM_003060	92.8571	10.6633	1.51171e-26	1.3e-34	rs7701414	2.2e-33	rs11950562
cg06968155	5	131705112	SLC22A5	NM_003060	95.2381	9.14879	5.75776e-20	1.3e-34	rs7701414	2.2e-33	rs11950562
cg07538946	5	131705188	SLC22A5	NM_003060	90	11.4386	2.68282e-30	1.3e-34	rs7701414	2.2e-33	rs11950562
cg24060327	5	131705240	SLC22A5	NM_003060	90.566	-9.86036	6.18266e-23	1.3e-34	rs7701414	6.8e-30	rs270613
cg19040266	5	131723239	SLC22A5	NM_003060	89.2857	-10.6752	1.3304e-26	1.3e-34	rs7701414	2.2e-34	rs7727544
cg07395648	5	131743802			90.9091	-9.31944	1.16951e-20	1.3e-34	rs7701414	2.2e-34	rs7727544
cg21171858	5	131792825	C5orf56	NM_001013717	100	-6.25011	4.10155e-10	1.3e-34	rs7701414	1.6e-10	rs2706373
cg15375424	5	131823451	IRF1	NM_002198	90	-5.97112	2.35625e-09	1.3e-34	rs7701414	9.6e-32	rs419291
cg17394978	5	131824502	IRF1	NM_002198	90.9091	-7.1472	8.85683e-13	1.3e-34	rs7701414	9.6e-32	rs419291
cg13907973	5	131825843	IRF1	NM_002198	100	-5.75232	8.80265e-09	1.3e-34	rs7701414	5e-09	rs2070721
cg21138405	5	131827807	IRF1	NM_002198	93.5484	-5.3534	8.63187e-08	1.3e-34	rs7701414	1.5e-25	rs17516457
cg00255919	5	131827918	IRF1	NM_002198	88	-5.30682	1.11552e-07	1.3e-34	rs7701414	5e-09	rs2070721
cg12418173	5	134280096	PCBD2	NM_032151	100	-5.75509	8.65973e-09	2e-25	rs31210	2e-09	rs9327695
cg12622597	5	134363053			100	-9.369	7.32195e-21	2e-25	rs31210	4.6e-24	rs31198
cg00396667	5	134364387	PITX1	NM_002653	95.4545	-8.9591	3.27344e-19	2e-25	rs31210	2.7e-23	rs2249596
cg18606375	5	134365728	PITX1	NM_002653	100	10.1216	4.43171e-24	2e-25	rs31210	2e-25	rs31210
cg21614303	5	134366377	PITX1	NM_002653	100	-9.22182	2.92095e-20	2e-25	rs31210	4.6e-24	rs31198
cg13715631	5	134366914	PITX1	NM_002653	95.6522	5.19649	2.03092e-07	2e-25	rs31210	2.3e-25	rs526896
cg07853425	5	134408820			100	5.44542	5.16838e-08	2e-25	rs31210	2e-08	rs1421761
cg14779404	5	134411428			100	-5.47358	4.41033e-08	2e-25	rs31210	2e-08	rs1421761
cg26273211	5	139135269			86.6667	5.27819	1.30465e-07	1.6e-10	rs165189	4.4e-08	rs165192
cg12640653	5	168183115	SLIT3	NM_003062	96.1039	5.21915	1.79743e-07	3.9e-24	rs4282339	4.7e-20	rs2974433
cg18364770	5	168310523	SLIT3	NM_003062	91.3978	-5.00885	5.47563e-07	3.9e-24	rs4282339	3.6e-19	rs1394618
cg14039952	5	170815461	NPM1;NPM1;NPM1	NM_002520;NM_199185;NM_001037738	100	-6.51111	7.45988e-11	2.8e-29	rs4868126	2.5e-12	rs7707008
cg00532399	5	171209553			100	8.21062	2.20054e-16	2.8e-29	rs4868126	2.4e-21	rs12153391
cg00718518	5	171766029	SH3PXD2B	NM_001017995	93.3333	5.09455	3.49566e-07	2.8e-29	rs4868126	3.7e-06	rs7727527
cg25406872	5	172385821	LOC100268168;LOC100268168;RPL26L1	NR_026682;NR_026683;NM_016093	95.6522	-5.12886	2.91497e-07	2.7e-21	rs7733195	2.5e-11	rs1477327
cg19026977	5	172999989			93.2432	8.5979	8.1185e-18	2.7e-21	rs7733195	2.7e-21	rs7733195
cg15140258	5	173000823			91.6667	8.82604	1.08444e-18	2.7e-21	rs7733195	2.7e-21	rs7733195
cg26237426	5	173000873			86.5385	-8.35277	6.66789e-17	2.7e-21	rs7733195	6.8e-19	rs4868289
cg19812283	5	173021074			100	8.94699	3.65303e-19	2.7e-21	rs7733195	4.4e-21	rs372474
cg14709481	5	176325836	HK3	NM_002115	81.8182	8.53484	1.40346e-17	1.8e-20	rs422421	1.3e-18	rs2454951
cg25401027	5	176370377	UIMC1	NM_016290	94.1176	-5.16236	2.4386e-07	1.8e-20	rs422421	5e-19	rs353482
cg16309518	5	176445507			84.8485	5.25036	1.51801e-07	1.8e-20	rs422421	1.5e-16	rs352943
cg15442702	5	176514253	FGFR4;FGFR4	NM_002011;NM_213647	80	-5.40716	6.40303e-08	1.8e-20	rs422421	1.8e-20	rs422421
cg17745339	5	176755199			95.8333	-6.51841	7.10578e-11	1.8e-20	rs422421	2.4e-15	rs12519145
cg23222488	5	176755393			82.5	-6.0237	1.70479e-09	1.8e-20	rs422421	5e-19	rs353482
cg11538128	5	178487481	ZNF354C	NM_014594	96.7742	6.4153	1.40546e-10	6.2e-11	rs11750568	6.2e-11	rs11750568
cg09693926	5	178547863	ADAMTS2	NM_014244	100	-5.22516	1.74e-07	6.2e-11	rs11750568	6.2e-11	rs11750568
cg23221052	5	179740743	GFPT2	NM_005110	85	-5.53686	3.07947e-08	1.9e-18	rs6879260	1.4e-15	rs888926
cg13944838	5	179740914	GFPT2	NM_005110	84.2105	-5.93254	2.98283e-09	1.9e-18	rs6879260	1.4e-15	rs888926
cg25676166	6	6894084			96.7742	-5.43773	5.3962e-08	4.5e-39	rs3812163	7.8e-14	rs4960263
cg02096172	6	6894163			91.6667	-5.322	1.02631e-07	4.5e-39	rs3812163	4.5e-14	rs4246079
cg21242009	6	6894182			97.0588	-5.65499	1.55859e-08	4.5e-39	rs3812163	4.5e-14	rs4246079
cg04764169	6	7229486	RREB1;RREB1;RREB1;RREB1	NM_001003698;NM_001003700;NM_001168344;NM_001003699	92.6471	-7.55332	4.24306e-14	4.5e-39	rs3812163	7.8e-14	rs4960263
cg26194090	6	7269433			100	5.61948	1.91529e-08	4.5e-39	rs3812163	3.8e-22	rs270417
cg17951878	6	7698374			84.2105	-10.8421	2.17388e-27	4.5e-39	rs3812163	5.3e-36	rs7745400
cg23089261	6	7723385			91.6667	9.68664	3.43657e-22	4.5e-39	rs3812163	1.9e-25	rs4960348
cg00359661	6	7725787	BMP6	NM_001718	86.3636	12.0681	1.55744e-33	4.5e-39	rs3812163	4.5e-39	rs3812163
cg03068319	6	17600252	FAM8A1	NM_016255	100	5.05717	4.25535e-07	1.8e-08	rs17330192	1.8e-08	rs17330192
cg02815835	6	25710694			100	-5.73161	9.94794e-09	4.6e-74	rs806794	1.1e-27	rs1009181	Flanking xMHC
cg27312087	6	25913102	SLC17A2	NM_005835	87.5	5.30376	1.13441e-07	4.6e-74	rs806794	4e-38	rs2393592	xMHC
cg18357526	6	26021779	HIST1H4A	NM_003538	91.3043	-8.12072	4.63424e-16	4.6e-74	rs806794	2.9e-27	rs198845	xMHC
cg02841227	6	26021843	HIST1H4A	NM_003538	88.8889	-6.3692	1.90023e-10	4.6e-74	rs806794	4.3e-17	rs807214	xMHC
cg15336091	6	26028624	HIST1H4B	NM_003544	100	-8.15107	3.60709e-16	4.6e-74	rs806794	1.6e-16	rs2230655	xMHC
cg21127303	6	26033820	HIST1H2AB	NM_003513	100	-7.24354	4.37112e-13	4.6e-74	rs806794	2.9e-38	rs4145878	xMHC
cg21250296	6	26044405	HIST1H2BB;HIST1H3C	NM_021062;NM_003531	93.1034	10.187	2.26715e-24	4.6e-74	rs806794	4.6e-74	rs806794	xMHC
cg20545458	6	26046341			89.4737	5.39156	6.98467e-08	4.6e-74	rs806794	8.5e-16	rs9358901	xMHC
cg23407813	6	26056797	HIST1H1C	NM_005319	88.8889	5.84934	4.93516e-09	4.6e-74	rs806794	3.1e-15	rs4292511	xMHC
cg21115891	6	26101465			86.2069	5.93427	2.9515e-09	4.6e-74	rs806794	4.3e-17	rs807214	xMHC
cg18364779	6	26104403	HIST1H4C	NM_003542	97.561	8.85116	8.661e-19	4.6e-74	rs806794	3.1e-29	rs9379827	xMHC
cg18269503	6	26104560	HIST1H4C;HIST1H4C	NM_003542;NM_003542	86.1111	9.74761	1.8886e-22	4.6e-74	rs806794	4.8e-40	rs9358927	xMHC
cg20153768	6	26123228	HIST1H2AC	NM_003512	83.3333	-7.21608	5.35059e-13	4.6e-74	rs806794	2e-11	rs707892	xMHC
cg02347984	6	26170601	HIST1H2BD	NM_138720	90.9091	8.46615	2.53645e-17	4.6e-74	rs806794	7.3e-30	rs2183947	xMHC
cg08122386	6	26195954			92.8571	5.54487	2.94173e-08	4.6e-74	rs806794	6.3e-67	rs9358913	xMHC
cg03181300	6	26195995			86.6667	5.67896	1.35516e-08	4.6e-74	rs806794	4.4e-68	rs10946808	xMHC
cg06951627	6	26196580			90.3226	6.17767	6.5054e-10	4.6e-74	rs806794	4.4e-68	rs10946808	xMHC
cg14598143	6	26205244	HIST1H4E;HIST1H4E	NM_003545;NM_003545	90	-9.81827	9.39442e-23	4.6e-74	rs806794	7.9e-52	rs806789	xMHC
cg04558174	6	26205554			92.3077	7.22941	4.85095e-13	4.6e-74	rs806794	4.6e-74	rs806794	xMHC
cg12973753	6	26208128			100	-8.9582	3.30009e-19	4.6e-74	rs806794	3e-38	rs9358915	xMHC
cg07922606	6	26225389	HIST1H3E	NM_003532	95.6522	5.20775	1.91147e-07	4.6e-74	rs806794	1.6e-37	rs7773004	xMHC
cg01168740	6	26229103			88.2353	14.7538	2.90846e-49	4.6e-74	rs806794	7.9e-52	rs806789	xMHC
cg17866778	6	26233442			84	16.4456	9.0138e-61	4.6e-74	rs806794	4.6e-74	rs806794	xMHC
cg23282585	6	26272333	HIST1H3G;HIST1H2BI	NM_003534;NM_003525	93.3333	-10.9063	1.07589e-27	4.6e-74	rs806794	4.6e-74	rs806794	xMHC
cg21281951	6	26272355	HIST1H3G;HIST1H2BI	NM_003534;NM_003525	100	-9.51659	1.78954e-21	4.6e-74	rs806794	8.3e-42	rs9358914	xMHC
cg05868516	6	26286170	HIST1H4H	NM_003543	92.3077	-13.4679	2.41643e-41	4.6e-74	rs806794	3e-39	rs2393593	xMHC
cg00631329	6	26305371			91.4286	14.2537	4.25096e-46	4.6e-74	rs806794	2.9e-51	rs6935954	xMHC
cg13736514	6	26305472			91.1111	14.9878	8.81821e-51	4.6e-74	rs806794	2.9e-51	rs6935954	xMHC
cg14575656	6	26330584			84.2105	10.8391	2.24757e-27	4.6e-74	rs806794	6.7e-41	rs9393691	xMHC
cg13569146	6	26330589			87.5	11.4162	3.46988e-30	4.6e-74	rs806794	4.4e-51	rs1543681	xMHC
cg23571456	6	26383374	BTN2A2;BTN2A2;BTN2A2;BTN2A2	NM_181531;NM_006995;NM_181531;NM_006995	91.6667	-7.61615	2.61363e-14	4.6e-74	rs806794	2.6e-12	rs12194095	xMHC
cg07011110	6	26500482	BTN1A1	NM_001732	91.25	-8.44525	3.03388e-17	4.6e-74	rs806794	1.6e-53	rs811041	xMHC
cg14442890	6	26502192	BTN1A1	NM_001732	83.5821	6.77224	1.26806e-11	4.6e-74	rs806794	8.3e-42	rs9358914	xMHC
cg27490387	6	26520793	HCG11	NR_026790	83.3333	-5.56372	2.64089e-08	4.6e-74	rs806794	9.1e-16	rs807212	xMHC
cg09904177	6	26538194	HMGN4	NM_006353	87.0968	5.98982	2.10073e-09	4.6e-74	rs806794	2.9e-51	rs6935954	xMHC
cg24010402	6	26660753	ZNF322A	NM_024639	90.7895	-7.28065	3.32212e-13	4.6e-74	rs806794	9.3e-24	rs9366639	xMHC
cg16387141	6	26757842			86.8421	-6.87374	6.25416e-12	4.6e-74	rs806794	4.4e-51	rs1543681	xMHC
cg13826452	6	26758395			88.0952	-5.84137	5.17725e-09	4.6e-74	rs806794	1.2e-12	rs3757149	xMHC
cg06664930	6	26988289	LOC100270746;C6orf41	NR_026776;NR_026775	100	-7.55748	4.10944e-14	4.6e-74	rs806794	1.6e-53	rs811041	xMHC
cg23155468	6	27110703	HIST1H2BK	NM_080593	85.1852	7.42026	1.16891e-13	4.6e-74	rs806794	1.2e-14	rs12189841	xMHC
cg05033803	6	27182976			80	-6.02331	1.70884e-09	4.6e-74	rs806794	1.6e-53	rs811041	xMHC
cg09817162	6	27185676			94.7368	-5.14592	2.66218e-07	4.6e-74	rs806794	1e-36	rs1053860	xMHC
cg14334441	6	27235820			89.2857	-6.1828	6.29727e-10	6.3e-67	rs9358913	3.8e-38	rs1155207	xMHC
cg06178073	6	27343415	ZNF204P	NR_024553	88.3721	-6.42838	1.28967e-10	3.6e-18	rs10456328	7.3e-13	rs6938397	xMHC
cg05845840	6	27486846			92.3077	6.23247	4.59129e-10	3.1e-15	rs4292511	4.4e-11	rs12191373	xMHC
cg27131891	6	27513414			93.1034	-5.74303	9.29963e-09	3.1e-15	rs4292511	1.7e-12	rs12374649	xMHC
cg04420590	6	27653584			84.6154	7.38362	1.54039e-13	5.8e-15	rs12209651	2.5e-10	rs12193557	xMHC
cg19654869	6	27656290			92.3077	-7.55312	4.24962e-14	5.8e-15	rs12209651	2.9e-13	rs17767294	xMHC
cg08851530	6	28072375			91.4286	-7.39921	1.36997e-13	4.8e-24	rs4713186	2.9e-13	rs17767294	xMHC
cg09051837	6	28073389			96.5517	-8.41639	3.88255e-17	4.8e-24	rs4713186	2.9e-13	rs17767294	xMHC
cg07117059	6	28180534			95.8333	-6.81035	9.73645e-12	2.9e-25	rs3129109	7.9e-14	rs6902012	xMHC
cg21486944	6	28411378	ZSCAN23	NM_001012455	86.2069	5.21967	1.79239e-07	2.9e-25	rs3129109	6.2e-07	rs12332927	xMHC
cg02978784	6	28460106			100	-5.25327	1.49419e-07	2.9e-25	rs3129109	2.5e-11	rs2859356	xMHC
cg16456252	6	28483537	GPX6;GPX6	NM_182701;NM_182701	95.8333	-5.88858	3.89526e-09	2.9e-25	rs3129109	2.9e-13	rs17767294	xMHC
cg02803996	6	28499379	GPX5;GPX5	NM_003996;NM_001509	87.5	-6.08052	1.19795e-09	2.9e-25	rs3129109	1.2e-08	rs2394101	xMHC
cg18361418	6	28499676	GPX5;GPX5	NM_003996;NM_001509	83.3333	-5.63164	1.78499e-08	2.9e-25	rs3129109	3.7e-08	rs2859370	xMHC
cg05241721	6	28542563	SCAND3	NM_052923	100	5.54988	2.85869e-08	2.9e-25	rs3129109	2.5e-11	rs2859356	xMHC
cg23534802	6	28555742	SCAND3	NM_052923	100	-5.40135	6.61408e-08	2.9e-25	rs3129109	2.9e-13	rs17767294	xMHC
cg17017591	6	28557765			86.0465	-7.8037	6.01189e-15	2.9e-25	rs3129109	2.9e-13	rs17767294	xMHC
cg24698655	6	28557774			95	-7.85637	3.95439e-15	2.9e-25	rs3129109	2.9e-13	rs17767294	xMHC
cg02246609	6	28584003			85.2941	-7.13364	9.77506e-13	2.9e-25	rs3129109	2.6e-10	rs2079705	xMHC
cg04626491	6	28584053			80	-6.21068	5.2757e-10	2.9e-25	rs3129109	2.6e-10	rs2079705	xMHC
cg09470274	6	28584057			81.8182	-5.90501	3.52626e-09	2.9e-25	rs3129109	2.6e-10	rs2079705	xMHC
cg20450471	6	28584061			85.7143	-6.6296	3.366e-11	2.9e-25	rs3129109	2.6e-10	rs2079705	xMHC
cg03682719	6	28584103			90.9091	-7.81699	5.41009e-15	2.9e-25	rs3129109	2.9e-13	rs17767294	xMHC
cg20839206	6	28584121			83.7838	-6.27373	3.52493e-10	2.9e-25	rs3129109	2.6e-10	rs2079705	xMHC
cg22121557	6	28584138			86.6667	-5.67846	1.35914e-08	2.9e-25	rs3129109	2.6e-10	rs2079705	xMHC
cg03858673	6	28584155			80	-6.35262	2.11674e-10	2.9e-25	rs3129109	3.1e-10	rs4540253	xMHC
cg24114014	6	28584167			81.8182	-6.11706	9.53181e-10	2.9e-25	rs3129109	2.6e-10	rs2079705	xMHC
cg04645150	6	28584172			83.3333	-6.84176	7.82261e-12	2.9e-25	rs3129109	2.6e-10	rs2079705	xMHC
cg12763978	6	28601519			86.6667	-5.46103	4.73378e-08	2.9e-25	rs3129109	2.5e-11	rs2859356	xMHC
cg21144120	6	28661199			100	-5.55262	2.81425e-08	2.9e-25	rs3129109	2.6e-10	rs2079705	xMHC
cg23250574	6	28661310			96.2963	-6.88447	5.80017e-12	2.9e-25	rs3129109	1.3e-11	rs440481	xMHC
cg19206146	6	28661759			100	-5.52483	3.29805e-08	2.9e-25	rs3129109	2.6e-10	rs2079705	xMHC
cg02049629	6	28662065			85.4167	-6.14867	7.8136e-10	2.9e-25	rs3129109	2.5e-11	rs2859356	xMHC
cg19398269	6	28678460			100	-5.16195	2.44388e-07	2.9e-25	rs3129109	2.5e-11	rs2859356	xMHC
cg21229184	6	28710807			88.3495	-5.77907	7.51125e-09	2.9e-25	rs3129109	1.3e-11	rs440481	xMHC
cg16961648	6	28743427			93.3333	-5.33193	9.71755e-08	2.9e-25	rs3129109	2.6e-10	rs2079705	xMHC
cg05457768	6	28751790			91.6667	-5.5383	3.05422e-08	2.9e-25	rs3129109	1.3e-11	rs440481	xMHC
cg25595005	6	28770623			85.1852	6.04322	1.51064e-09	2.9e-25	rs3129109	1.6e-09	rs733743	xMHC
cg05096492	6	28828946			90.9091	6.12362	9.14723e-10	2.9e-25	rs3129109	2.6e-10	rs2079705	xMHC
cg04271792	6	28831393			86.4407	-7.5132	5.76991e-14	2.9e-25	rs3129109	2.9e-13	rs17767294	xMHC
cg22366279	6	28848900			90.625	6.75894	1.39003e-11	2.9e-25	rs3129109	3.9e-10	rs13214703	xMHC
cg22900372	6	28872654	TRIM27	NM_006510	94.2308	7.15735	8.22508e-13	2.9e-25	rs3129109	2.9e-13	rs17767294	xMHC
cg21997109	6	28877723	TRIM27	NM_006510	93.1034	-5.41127	6.2581e-08	2.9e-25	rs3129109	1.3e-11	rs440481	xMHC
cg18844029	6	28885017	TRIM27	NM_006510	92.3077	5.21766	1.81197e-07	2.9e-25	rs3129109	2.9e-13	rs17767294	xMHC
cg19400926	6	28889996	TRIM27	NM_006510	96.0526	5.52517	3.29161e-08	2.9e-25	rs3129109	2.9e-13	rs17767294	xMHC
cg23326313	6	28911759			94.8276	5.08812	3.61636e-07	2.9e-25	rs3129109	5.7e-11	rs974334	xMHC
cg22489957	6	28921805			85.3659	-7.18276	6.83169e-13	2.9e-25	rs3129109	2.5e-11	rs2859356	xMHC
cg03982487	6	28965021	ZNF311	NM_001010877	93.75	-8.37795	5.38585e-17	2.9e-25	rs3129109	2.5e-11	rs2859356	xMHC
cg26763835	6	28966967	ZNF311	NM_001010877	86.2069	-6.57025	5.02295e-11	2.9e-25	rs3129109	1.3e-11	rs440481	xMHC
cg26380692	6	28967425	ZNF311	NM_001010877	100	-7.75494	8.83847e-15	2.9e-25	rs3129109	2.9e-13	rs17767294	xMHC
cg27045756	6	28971967	ZNF311	NM_001010877	96.7742	-7.85554	3.9804e-15	2.9e-25	rs3129109	2.5e-11	rs2859356	xMHC
cg01269798	6	28972065	ZNF311	NM_001010877	87.3563	5.58395	2.35115e-08	2.9e-25	rs3129109	5.4e-08	rs2531818	xMHC
cg00219626	6	28983835			98.1481	8.36013	6.26486e-17	2.9e-25	rs3129109	2.9e-13	rs17767294	xMHC
cg09012858	6	28984234			93.1034	6.27457	3.50603e-10	2.9e-25	rs3129109	3.7e-08	rs2859370	xMHC
cg02675264	6	28984246			94.5946	6.62391	3.49815e-11	2.9e-25	rs3129109	2.9e-13	rs17767294	xMHC
cg14132236	6	28984254			89.7959	5.50965	3.59543e-08	2.9e-25	rs3129109	3.7e-08	rs2859370	xMHC
cg12081389	6	29012269	OR2W1	NM_030903	94.5946	-7.25488	4.02013e-13	2.9e-25	rs3129109	2.9e-13	rs17767294	xMHC
cg25133685	6	29013336	OR2W1	NM_030903	86.6667	-5.31064	1.09243e-07	2.9e-25	rs3129109	1.2e-08	rs2394101	xMHC
cg05779068	6	29014046	OR2W1	NM_030903	100	7.48071	7.39199e-14	2.9e-25	rs3129109	2.5e-11	rs2859356	xMHC
cg09861992	6	29342815	OR12D3	NM_030959	100	-5.14773	2.63655e-07	2.9e-25	rs3129109	2.5e-11	rs2859356	xMHC
cg23584176	6	29365078	OR12D2	NM_013936	93.75	-6.18855	6.07205e-10	2.9e-25	rs3129109	3.1e-10	rs4540253	xMHC
cg25744682	6	32797578	TAP2;TAP2	NM_000544;NM_018833	95.2381	5.49773	3.84705e-08	6.1e-28	rs389883	5.5e-11	rs2296330	xMHC
cg02197634	6	33048875	HLA-DPB1	NM_002121	92.7711	-5.12996	2.8981e-07	1.3e-22	rs3134954	1e-14	rs12204421	xMHC
cg11011640	6	33175177	RING1;MIR219-1	NM_002931;NR_029633	91.8919	-5.06874	4.00458e-07	2e-47	rs7742369	8e-46	rs1776877	xMHC
cg08255724	6	33558900	C6orf227	NR_027908	80	5.45783	4.81978e-08	1.5e-49	rs12214804	7.1e-08	rs420361	Flanking xMHC
cg08355863	6	33587496			88.2353	5.51862	3.41674e-08	1.5e-49	rs12214804	2.3e-10	rs2281816	Flanking xMHC
cg01035815	6	33600828	ITPR3	NM_002224	94.4444	-5.51566	3.47465e-08	1.5e-49	rs12214804	1.7e-13	rs4711336	Flanking xMHC
cg16204066	6	33638922	ITPR3	NM_002224	93.9394	-5.06849	4.0098e-07	1.5e-49	rs12214804	1.7e-13	rs4711336	Flanking xMHC
cg00364051	6	33647861	ITPR3	NM_002224	85.7143	-6.39323	1.62414e-10	1.5e-49	rs12214804	6.7e-11	rs2229637	Flanking xMHC
cg11169463	6	33653411	ITPR3	NM_002224	95.122	-9.15126	5.6276e-20	1.5e-49	rs12214804	1.1e-41	rs2815005	Flanking xMHC
cg18558423	6	33653506	ITPR3	NM_002224	96.2963	-7.69244	1.44352e-14	1.5e-49	rs12214804	2.8e-12	rs4713658	Flanking xMHC
cg16066008	6	33675600	C6orf125	NM_032340	92.3077	8.31294	9.33608e-17	1.5e-49	rs12214804	9.7e-41	rs2814944	Flanking xMHC
cg05337694	6	33679598	C6orf125	NM_032340	100	6.7599	1.38092e-11	1.5e-49	rs12214804	4.9e-14	rs11753634	Flanking xMHC
cg04807036	6	33681788			100	6.48154	9.07942e-11	1.5e-49	rs12214804	4.5e-12	rs7770465	Flanking xMHC
cg11713064	6	33730089			88.4058	6.6638	2.66832e-11	1.5e-49	rs12214804	9.6e-21	rs9469761	Flanking xMHC
cg18144373	6	33736983			92.3077	-5.39389	6.89488e-08	1.5e-49	rs12214804	3.9e-08	rs1547668	Flanking xMHC
cg13859433	6	33739653	LEMD2;LEMD2	NM_001143944;NM_181336	96.4286	-6.873	6.2865e-12	1.5e-49	rs12214804	3.4e-10	rs3806108	Flanking xMHC
cg08073153	6	33754833	LEMD2;LEMD2	NM_181336;NM_001143944	91.3043	6.46321	1.02505e-10	1.5e-49	rs12214804	1.7e-11	rs2744973	Flanking xMHC
cg16337546	6	33757054	LEMD2	NM_181336	90.9091	7.10641	1.19097e-12	1.5e-49	rs12214804	4.7e-12	rs6919321	Flanking xMHC
cg15252951	6	33757062	LEMD2	NM_181336	100	5.95943	2.53118e-09	1.5e-49	rs12214804	6.9e-10	rs2296748	Flanking xMHC
cg25922239	6	33757077	LEMD2	NM_181336	91.3043	6.71747	1.84909e-11	1.5e-49	rs12214804	3.7e-11	rs9380374	Flanking xMHC
cg18101333	6	33757359	LEMD2	NM_181336	100	5.78901	7.08016e-09	1.5e-49	rs12214804	1e-10	rs3806110	Flanking xMHC
cg00409245	6	33757653	LEMD2	NM_181336	100	5.31328	1.0767e-07	1.5e-49	rs12214804	7.9e-11	rs9394165	Flanking xMHC
cg09382809	6	33770212	MLN;MLN	NM_001040109;NM_002418	95.6522	-7.76319	8.28226e-15	1.5e-49	rs12214804	1.5e-49	rs12214804	Flanking xMHC
cg14590011	6	34113887			87.5	-5.84404	5.09502e-09	1.5e-49	rs12214804	1.4e-18	rs7754038
cg21062902	6	34162022			93.75	-9.07945	1.09124e-19	1.5e-49	rs12214804	2e-47	rs7742369
cg14807793	6	34164564			81.25	-11.4123	3.62915e-30	1.5e-49	rs12214804	2.8e-43	rs1759627
cg05602854	6	34217152	C6orf1;C6orf1;C6orf1	NM_001008704;NM_178508;NM_001008703	93.3333	13.0536	6.06392e-39	1.5e-49	rs12214804	2e-47	rs7742369
cg15495717	6	34231501			100	-6.78584	1.15412e-11	1.5e-49	rs12214804	1e-17	rs6457769
cg14254433	6	34482411	PACSIN1	NM_020804	88.8889	-7.80817	5.80232e-15	1.5e-49	rs12214804	9.6e-24	rs2814982
cg17674042	6	34482479	PACSIN1	NM_020804	100	-7.8674	3.62101e-15	1.5e-49	rs12214804	9.6e-24	rs2814982
cg15954235	6	34514887	SPDEF	NM_012391	95.2381	-9.29877	1.42076e-20	1.5e-49	rs12214804	8.2e-31	rs6919534
cg22252041	6	34724756	SNRPC;SNRPC	NM_003093;NR_029472	100	9.85642	6.43004e-23	1.5e-49	rs12214804	8.5e-21	rs2395607
cg11304212	6	34759018	UHRF1BP1	NM_017754	100	-5.6259	1.8454e-08	1.5e-49	rs12214804	8.5e-21	rs2395607
cg20355598	6	34949773	ANKS1A	NM_015245	95.122	-5.67373	1.39717e-08	1.5e-49	rs12214804	8.5e-21	rs2395607
cg11084470	6	35108061	TCP11;TCP11	NM_001093728;NM_018679	90.9091	7.36306	1.79738e-13	1.5e-49	rs12214804	1.9e-17	rs2177382
cg05235151	6	35108114	TCP11;TCP11	NM_001093728;NM_018679	83.3333	9.06644	1.22964e-19	1.5e-49	rs12214804	2.4e-18	rs4713842
cg07923390	6	35109242	TCP11;TCP11	NM_001093728;NM_018679	89.6552	9.29987	1.40619e-20	1.5e-49	rs12214804	7.3e-24	rs9394274
cg14562060	6	35109298	TCP11;TCP11	NM_001093728;NM_018679	89.6552	8.34107	7.36201e-17	1.5e-49	rs12214804	8.5e-18	rs1880090
cg09027493	6	35109548	TCP11;TCP11	NM_001093728;NM_018679	93.9394	-8.31973	8.81669e-17	1.5e-49	rs12214804	4.1e-30	rs1929847
cg25513645	6	35118603			97.5	8.82304	1.11398e-18	1.5e-49	rs12214804	2.8e-43	rs1759627
cg11611097	6	35173534			100	-9.90048	4.14279e-23	1.5e-49	rs12214804	8.2e-31	rs6919534
cg23911970	6	35177616			90.9091	8.75685	2.00785e-18	1.5e-49	rs12214804	4.1e-30	rs1929847
cg27426442	6	35181113	SCUBE3	NM_152753	88.5714	-9.58734	9.03806e-22	1.5e-49	rs12214804	3e-30	rs3734254
cg08207604	6	35265308	DEF6	NM_022047	100	11.307	1.21217e-29	7.5e-42	rs2814993	4.1e-30	rs1929847
cg05583848	6	35265411	DEF6	NM_022047	100	9.79799	1.14849e-22	7.5e-42	rs2814993	4.8e-30	rs9380501
cg03030757	6	35420754	FANCE	NM_021922	83.3333	6.6577	2.78148e-11	7.5e-42	rs2814993	2.7e-14	rs13214239
cg01448944	6	35442288	TEAD3	NM_003214	88.8889	10.2325	1.41791e-24	7.5e-42	rs2814993	9.6e-24	rs2814982
cg20595752	6	35458416	TEAD3	NM_003214	98.1132	-5.89948	3.64653e-09	7.5e-42	rs2814993	1.1e-27	rs13210323
cg22681721	6	35477358	TULP1	NM_003322	100	5.60412	2.09312e-08	7.5e-42	rs2814993	3.1e-11	rs10947552
cg06087101	6	35551932	FKBP5;FKBP5;FKBP5;FKBP5	NM_004117;NM_001145777;NM_001145776;NM_001145775	93.5484	-6.15646	7.43885e-10	7.5e-42	rs2814993	8.2e-31	rs6919534
cg05946694	6	35732268			96.1538	5.73124	9.9697e-09	1.1e-40	rs9469864	8.2e-31	rs6919534
cg01705131	6	35732480			96.25	5.50058	3.78542e-08	1.1e-40	rs9469864	4.7e-18	rs4713846
cg00231771	6	35748776	C6orf127	NM_001010886	95	-6.99869	2.58366e-12	1.2e-40	rs11756392	3e-30	rs3734254
cg01670608	6	35765093	CLPS;CLPS	NM_001832;NM_001832	97.7273	-7.37725	1.61597e-13	1.2e-40	rs11756392	4.6e-16	rs10214770
cg04449473	6	36094917			90.9091	4.98287	6.26473e-07	8.2e-31	rs6919534	3.3e-07	rs3761977
cg13719287	6	36165617	BRPF3	NM_015695	93.75	-5.86446	4.50605e-09	8.2e-31	rs6919534	2.2e-26	rs2206030
cg00980581	6	36238095	PNPLA1;PNPLA1;PNPLA1	NM_173676;NM_001145716;NM_001145717	82.5	5.17285	2.3055e-07	8.2e-31	rs6919534	2.9e-14	rs11754612
cg00084398	6	43249983	TTBK1	NM_032538	90.9091	4.98367	6.23886e-07	6.9e-08	rs2270860	3.3e-07	rs6901866
cg15123562	6	44044507			87.5	5.11003	3.22108e-07	7.5e-19	rs6899845	4e-11	rs1293457
cg25276700	6	44698697			100	8.14156	3.90215e-16	9.8e-21	rs10948222	2.8e-16	rs3749863
cg23155089	6	44698962			94.2857	-5.67848	1.35896e-08	9.8e-21	rs10948222	1.7e-18	rs9463078
cg08493590	6	44796705	SUPT3H	NM_181356	93.0233	-7.84789	4.2308e-15	9.8e-21	rs10948222	1.9e-15	rs1402599
cg01946401	6	45296101	SUPT3H;SUPT3H;RUNX2;RUNX2;RUNX2;RUNX2	NM_181356;NM_003599;NM_001024630;NM_001024630;NM_001015051;NM_001015051	94	-5.21894	1.79945e-07	9.8e-21	rs10948222	1.9e-15	rs1402599
cg12477370	6	45391852	RUNX2;RUNX2;RUNX2	NM_001015051;NM_001024630;NM_004348	90.2439	-6.23646	4.47597e-10	9.8e-21	rs10948222	2e-12	rs3823252
cg18862566	6	45391916	RUNX2;RUNX2;RUNX2	NM_001015051;NM_001024630;NM_004348	97.0588	-5.62203	1.88722e-08	9.8e-21	rs10948222	7.2e-17	rs1555681
cg12968598	6	47444699	CD2AP	NM_012120	95.9459	4.9927	5.95408e-07	1.1e-10	rs4715021	1.1e-10	rs4715021
cg02130027	6	47444894	CD2AP	NM_012120	94.8718	5.44962	5.04788e-08	1.1e-10	rs4715021	3.1e-10	rs7745990
cg03760308	6	76310551	SENP6;SENP6	NM_015571;NM_001100409	100	-7.20094	5.97973e-13	4.9e-25	rs12209223	1.3e-15	rs504446
cg01950844	6	76311363	SENP6;SENP6	NM_015571;NM_001100409	100	-7.55153	4.30163e-14	4.9e-25	rs12209223	3.8e-16	rs6453829
cg27027069	6	76626770	MYO6	NM_004999	100	6.68708	2.27669e-11	4.9e-25	rs12209223	6.3e-11	rs1280052
cg05846476	6	80655418	ELOVL4	NM_022726	93.1034	-6.08959	1.13199e-09	2.6e-26	rs648831	3.4e-21	rs806851
cg08044663	6	80713582	TTK;TTK	NM_001166691;NM_003318	100	-5.04348	4.57132e-07	2.6e-26	rs648831	1.1e-08	rs2322627
cg01038492	6	80780257			90.2439	6.83791	8.03549e-12	2.6e-26	rs648831	2.6e-26	rs648831
cg09116618	6	81233028			97.4359	5.4836	4.16754e-08	3.3e-27	rs310421	3.2e-15	rs9344006
cg14246568	6	105388153			84.6154	-13.6999	1.0162e-42	2.6e-43	rs7759938	2.6e-43	rs7759938
cg04744409	6	105388191			88.2353	-14.2029	8.78329e-46	2.6e-43	rs7759938	2.6e-43	rs7759938
cg05513455	6	105388269			100	-13.1873	1.03886e-39	2.6e-43	rs7759938	2.6e-43	rs7759938
cg03738025	6	105388694			90.4762	5.96379	2.46449e-09	2.6e-43	rs7759938	6.6e-27	rs4946651
cg09039890	6	105399558			88.2353	-9.81875	9.34948e-23	2.6e-43	rs7759938	6.6e-27	rs4946651
cg02391713	6	105400985			85.7143	-7.24815	4.22496e-13	2.6e-43	rs7759938	3.8e-27	rs314289
cg09416154	6	109701201	CD164;CD164;CD164;CD164;CD164	NM_001142401;NM_001142403;NM_001142402;NM_001142404;NM_006016	100	6.7973	1.06598e-11	1.7e-17	rs6920372	1.1e-15	rs11153171
cg08222271	6	109704425	CD164;CD164;CD164;CD164;CD164	NM_001142402;NM_001142403;NM_006016;NM_001142401;NM_001142404	89.4737	7.58323	3.37061e-14	1.7e-17	rs6920372	3e-16	rs12529733
cg26517262	6	109774738	MICAL1;MICAL1	NM_001159291;NM_022765	100	-6.80723	9.94939e-12	1.7e-17	rs6920372	5.9e-14	rs6911838
cg08869160	6	109775161	MICAL1;MICAL1	NM_001159291;NM_022765	92.1053	-6.47757	9.32129e-11	1.7e-17	rs6920372	3e-16	rs12529733
cg13206063	6	109777592	MICAL1;MICAL1	NM_022765;NM_001159291	97.8261	-7.03305	2.0207e-12	1.7e-17	rs6920372	1.9e-17	rs9480956
cg05949660	6	109777642	MICAL1;MICAL1	NM_022765;NM_001159291	89.3617	-6.91697	4.61422e-12	1.7e-17	rs6920372	4.3e-17	rs1046943
cg17706411	6	109780058			93.1818	6.01859	1.75939e-09	1.7e-17	rs6920372	3.6e-16	rs6920962
cg11749264	6	109940408	AKD1	NM_001145128	94.5946	-7.95026	1.86126e-15	1.7e-17	rs6920372	1.7e-17	rs6920372
cg03492495	6	110015052	FIG4	NM_014845	94.8052	6.33829	2.32328e-10	1.7e-17	rs6920372	1.7e-17	rs6920372
cg16176600	6	116381609	FRK;FRK	NM_002031;NM_002031	95.6522	5.00686	5.5325e-07	7.8e-12	rs1557547	2.8e-07	rs6918059
cg26893134	6	116381904	FRK;FRK	NM_002031;NM_002031	95.8333	5.09096	3.56261e-07	7.8e-12	rs1557547	8.7e-10	rs12210252
cg18764771	6	116381957	FRK	NM_002031	96.4286	4.98022	6.35126e-07	7.8e-12	rs1557547	2e-08	rs6568921
cg05304507	6	116381966	FRK	NM_002031	96.5517	4.98151	6.30887e-07	7.8e-12	rs1557547	5.6e-11	rs482701
cg15226275	6	116381976	FRK	NM_002031	96.2963	5.03777	4.70984e-07	7.8e-12	rs1557547	9.3e-10	rs2858842
cg26557270	6	116382179	FRK	NM_002031	89.6552	4.99198	5.97637e-07	7.8e-12	rs1557547	2.8e-07	rs6918059
cg00129811	6	116726398	DSE;DSE	NM_013352;NM_001080976	90.7407	5.33597	9.50355e-08	1.8e-14	rs1405212	7.8e-12	rs1557547
cg19869037	6	116732515	DSE;DSE	NM_013352;NM_001080976	86.3636	-6.12791	8.90407e-10	1.8e-14	rs1405212	2.7e-10	rs17255966
cg23250964	6	116781066	FAM26F	NM_001010919	100	6.50142	7.9564e-11	1.8e-14	rs1405212	2.4e-11	rs483981
cg21104965	6	117869453	DCBLD1	NM_173674	94	-5.99737	2.00532e-09	1.8e-14	rs1405212	2.2e-12	rs210621
cg18424134	6	126068038			100	-6.32968	2.45669e-10	9.6e-46	rs1155939	1.3e-09	rs4897155
cg05039080	6	126068919			90	-5.38139	7.39142e-08	9.6e-46	rs1155939	1.9e-08	rs9385383
cg05901451	6	126070800	HEY2;HEY2	NM_012259;NM_012259	90.9091	-6.08681	1.15183e-09	9.6e-46	rs1155939	8.3e-10	rs9321054
cg10911889	6	126070802	HEY2;HEY2	NM_012259;NM_012259	92.3077	6.10728	1.01346e-09	9.6e-46	rs1155939	1.9e-09	rs980014
cg00066750	6	126080132	HEY2	NM_012259	96.1538	-5.17304	2.30319e-07	9.6e-46	rs1155939	7e-16	rs7775748
cg10308749	6	126080335	HEY2	NM_012259	100	-5.39898	6.70228e-08	9.6e-46	rs1155939	1.6e-09	rs4897157
cg22060817	6	126080723	HEY2	NM_012259	94.4444	-5.67849	1.35888e-08	9.6e-46	rs1155939	1.6e-09	rs4897157
cg06310589	6	126109139			88.4615	-5.8647	4.49958e-09	9.6e-46	rs1155939	1.3e-09	rs4897155
cg02027561	6	126110790	NCOA7;NCOA7	NM_181782;NM_001122842	95.2703	-5.00958	5.45493e-07	9.6e-46	rs1155939	6.4e-21	rs4273712
cg20229609	6	126660872	C6orf173	NM_001012507	95.2381	13.3033	2.21526e-40	9.6e-46	rs1155939	1.4e-43	rs1490384
cg08683147	6	141643325			100	6.04631	1.48201e-09	9.2e-29	rs12189801	5.9e-11	rs6903707
cg07598952	6	142409756	NMBR	NM_002511	96.4286	-6.56281	5.28033e-11	1.9e-56	rs9389986	2.8e-11	rs9496241
cg24924958	6	142409993	NMBR	NM_002511	97.0588	-5.8381	5.27979e-09	1.9e-56	rs9389986	7.8e-12	rs3811088
cg26365690	6	142410061	NMBR	NM_002511	93.0233	-7.50077	6.34429e-14	1.9e-56	rs9389986	2.4e-54	rs7753012
cg13202845	6	142410216	NMBR	NM_002511	96.2963	-6.20136	5.59758e-10	1.9e-56	rs9389986	7.8e-12	rs3811088
cg21460020	6	142410221	NMBR	NM_002511	96.5517	-5.95876	2.54152e-09	1.9e-56	rs9389986	7.8e-12	rs3811088
cg23833425	6	142476640	VTA1	NM_016485	100	5.70965	1.13209e-08	1.9e-56	rs9389986	8.2e-12	rs225643
cg11176095	6	142622515	GPR126;GPR126;GPR126;GPR126	NM_001032395;NM_198569;NM_020455;NM_001032394	100	-12.3062	8.38368e-35	1.9e-56	rs9389986	1.6e-55	rs1342060
cg04461802	6	142623433	GPR126;GPR126;GPR126;GPR126;GPR126;GPR126;GPR126;GPR126	NM_198569;NM_020455;NM_001032394;NM_020455;NM_198569;NM_001032395;NM_001032395;NM_001032394	100	-11.4218	3.25301e-30	1.9e-56	rs9389986	1.5e-33	rs1329705
cg03128060	6	142623767	GPR126;GPR126;GPR126;GPR126	NM_020455;NM_001032394;NM_198569;NM_001032395	100	-11.4289	2.99856e-30	1.9e-56	rs9389986	8.2e-34	rs6570511
cg07997529	6	142682670	GPR126;GPR126;GPR126;GPR126	NM_020455;NM_001032394;NM_198569;NM_001032395	100	-11.297	1.35711e-29	1.9e-56	rs9389986	6.4e-55	rs6570508
cg09547025	6	142721804	GPR126;GPR126;GPR126;GPR126	NM_020455;NM_001032394;NM_198569;NM_001032395	95.8333	11.5813	5.12863e-31	1.9e-56	rs9389986	5e-34	rs2294775
cg10441070	6	152126250	ESR1;ESR1	NM_001122742;NM_001122741	93.5484	5.4538	4.93036e-08	5.1e-25	rs9479130	1.2e-24	rs827421
cg07746998	6	152126785	ESR1;ESR1	NM_001122742;NM_001122741	91.1765	5.82349	5.76301e-09	5.1e-25	rs9479130	7.2e-25	rs6902771
cg11251858	6	152129036	ESR1;ESR1;ESR1;ESR1;ESR1	NM_001122741;NM_000125;NM_000125;NM_001122742;NM_001122740	95.2381	-6.70722	1.98371e-11	5.1e-25	rs9479130	5.1e-25	rs9479130
cg14153777	6	158651016			81.8182	7.6029	2.89576e-14	1.8e-15	rs1832871	1.8e-15	rs1832871
cg07215822	6	158701037			94	-5.86371	4.52627e-09	1.8e-15	rs1832871	7e-09	rs9459877
cg07165851	6	158734300	TULP4;TULP4;TULP4;TULP4	NM_001007466;NM_001007466;NM_020245;NM_020245	88.8889	5.21755	1.81306e-07	1.8e-15	rs1832871	1.3e-13	rs262827
cg17087698	6	158881629	TULP4;TULP4	NM_020245;NM_001007466	95.7447	-4.97626	6.4825e-07	1.8e-15	rs1832871	4.7e-08	rs2362576
cg07349212	6	160770346	SLC22A3	NM_021977	90	-4.96843	6.74977e-07	2.8e-08	rs316169	1.2e-07	rs486359
cg01909738	6	164092631			92.3077	-5.68649	1.29678e-08	1.3e-08	rs17630640	1.3e-08	rs17630640
cg00244642	6	164093014			95.8333	-5.58979	2.27345e-08	1.3e-08	rs17630640	1.3e-08	rs17630640
cg21101759	6	168812073			100	-5.73985	9.47598e-09	2.4e-10	rs2609334	1.5e-09	rs2609302
cg09877301	6	168812737			92.8571	-5.68698	1.29308e-08	2.4e-10	rs2609334	1.5e-09	rs2609302
cg08064697	6	168814631			100	-5.66321	1.48565e-08	2.4e-10	rs2609334	2.4e-10	rs2609334
cg19147804	7	1989927	MAD1L1;MAD1L1;MAD1L1	NM_003550;NM_001013837;NM_001013836	85.2941	6.34953	2.15974e-10	2.2e-71	rs798497	4.3e-36	rs2644295
cg10981065	7	2125029	MAD1L1;MAD1L1;MAD1L1	NM_003550;NM_001013837;NM_001013836	81.8182	-5.84555	5.04885e-09	2.2e-71	rs798497	2.6e-57	rs798565
cg23454205	7	2649748	IQCE;IQCE	NM_001100390;NM_152558	91.3043	6.19358	5.88134e-10	2.2e-71	rs798497	1.3e-51	rs1182151
cg24062486	7	2743119	AMZ1	NM_133463	92.8571	9.36005	7.96967e-21	2.2e-71	rs798497	1.4e-36	rs7798875
cg18370025	7	2749541	AMZ1	NM_133463	82.7586	9.31892	1.17535e-20	2.2e-71	rs798497	3.5e-37	rs798492
cg15847926	7	2749597	AMZ1	NM_133463	95.4545	11.3399	8.32151e-30	2.2e-71	rs798497	3.5e-56	rs1713912
cg09244707	7	2756996			84.6154	10.6703	1.40172e-26	2.2e-71	rs798497	1.8e-36	rs7777484
cg19799702	7	2757342			90	-10.5311	6.21029e-26	2.2e-71	rs798497	8.1e-30	rs4719646
cg02229607	7	2759813			96.4286	14.8434	7.67471e-50	2.2e-71	rs798497	9.7e-71	rs798495
cg23627948	7	2760692			86.9565	10.6945	1.08008e-26	2.2e-71	rs798497	1.7e-65	rs798544
cg23779604	7	2760784			82.7586	9.1198	7.5263e-20	2.2e-71	rs798497	7.7e-63	rs798518
cg06123807	7	2761760			93.9394	12.0572	1.77798e-33	2.2e-71	rs798497	1.7e-68	rs798548
cg19346786	7	2764209			92.6829	17.2283	1.62728e-66	2.2e-71	rs798497	9.7e-71	rs798495
cg15247329	7	2764246			90.9091	17.0929	1.67721e-65	2.2e-71	rs798497	9.7e-71	rs798495
cg01861740	7	2764486			80	8.53927	1.35071e-17	2.2e-71	rs798497	6.2e-20	rs798532
cg14605117	7	2766214			86.3636	5.71833	1.07578e-08	2.2e-71	rs798497	2.2e-55	rs1639066
cg26517831	7	2768566	GNA12	NM_007353	93.75	14.9924	8.22558e-51	2.2e-71	rs798497	6.6e-67	rs798556
cg13034073	7	2769681	GNA12	NM_007353	95.8333	-5.65055	1.59934e-08	2.2e-71	rs798497	1.8e-36	rs7777484
cg08933276	7	2770410	GNA12	NM_007353	94.8718	-6.57592	4.83546e-11	2.2e-71	rs798497	3.5e-37	rs798492
cg27476859	7	2772710	GNA12	NM_007353	82.3529	-8.78531	1.55929e-18	2.2e-71	rs798497	1.3e-35	rs798512
cg01670430	7	2773010	GNA12	NM_007353	86.6667	-9.23785	2.51491e-20	2.2e-71	rs798497	3.5e-19	rs798525
cg11967765	7	2774195	GNA12	NM_007353	85.7143	-8.61336	7.09497e-18	2.2e-71	rs798497	2.7e-20	rs1182206
cg01492538	7	2774543	GNA12	NM_007353	100	-6.80082	1.04026e-11	2.2e-71	rs798497	1e-14	rs3846991
cg14895029	7	2775587	GNA12	NM_007353	94.1176	14.7402	3.55621e-49	2.2e-71	rs798497	2.2e-71	rs798497
cg06387496	7	2775674	GNA12	NM_007353	95.6522	13.2434	4.92591e-40	2.2e-71	rs798497	1.8e-66	rs798502
cg19731401	7	2775893	GNA12	NM_007353	92.5926	10.6822	1.23301e-26	2.2e-71	rs798497	2.2e-71	rs798497
cg23009067	7	2775923	GNA12	NM_007353	100	5.78448	7.27363e-09	2.2e-71	rs798497	1e-14	rs3846991
cg01878750	7	2776006	GNA12	NM_007353	80	10.8077	3.16388e-27	2.2e-71	rs798497	1.2e-50	rs7790322
cg21143896	7	2802374	GNA12	NM_007353	100	17.0183	6.01112e-65	2.2e-71	rs798497	9.7e-71	rs798495
cg12444411	7	2802554	GNA12	NM_007353	100	16.2613	1.85809e-59	2.2e-71	rs798497	1e-70	rs798498
cg00947599	7	2802697	GNA12	NM_007353	100	17.0189	5.94801e-65	2.2e-71	rs798497	1e-70	rs798498
cg05793240	7	2802953	GNA12	NM_007353	100	16.4043	1.78305e-60	2.2e-71	rs798497	1e-70	rs798498
cg19524238	7	2802976	GNA12	NM_007353	93.1034	17.2869	5.90079e-67	2.2e-71	rs798497	2.2e-71	rs798497
cg09658497	7	2847517	GNA12	NM_007353	88.2353	16.2163	3.86548e-59	2.2e-71	rs798497	9.7e-71	rs798495
cg19717773	7	2847554	GNA12	NM_007353	89.6552	16.2481	2.30435e-59	2.2e-71	rs798497	2.2e-71	rs798497
cg18446336	7	2847575	GNA12	NM_007353	92.8571	15.3001	7.6296e-53	2.2e-71	rs798497	9.7e-71	rs798495
cg02046881	7	2855759	GNA12	NM_007353	100	12.264	1.41264e-34	2.2e-71	rs798497	2.3e-36	rs2644274
cg09527886	7	2872954	GNA12	NM_007353	100	-15.3585	3.10832e-53	2.2e-71	rs798497	4.1e-66	rs1182188
cg16688681	7	2874522	GNA12	NM_007353	100	-16.701	1.28867e-62	2.2e-71	rs798497	1e-70	rs798491
cg25397054	7	2874568	GNA12	NM_007353	100	-16.9809	1.13776e-64	2.2e-71	rs798497	4.4e-69	rs2158694
cg13628971	7	2884303	GNA12	NM_007353	91.6667	-15.2108	3.00057e-52	2.2e-71	rs798497	2.5e-57	rs1636250
cg04166393	7	2884313	GNA12	NM_007353	93.3333	-16.028	8.15087e-58	2.2e-71	rs798497	1.5e-66	rs1182198
cg06152383	7	2884448	GNA12	NM_007353	90.9091	-15.4299	1.02992e-53	2.2e-71	rs798497	2.5e-57	rs1636250
cg04659689	7	2903377			100	7.66746	1.75436e-14	2.2e-71	rs798497	1e-70	rs798498
cg19102293	7	2908816			86.1111	11.345	7.85217e-30	2.2e-71	rs798497	2.4e-70	rs798528
cg01618697	7	2913864			97.561	-5.40407	6.51459e-08	2.2e-71	rs798497	9.2e-54	rs7783400
cg00460575	7	2921550			94.2857	12.8502	8.58055e-38	2.2e-71	rs798497	4.1e-69	rs798489
cg03067707	7	8091896	GLCCI1	NM_138426	100	-5.49247	3.96363e-08	1.1e-10	rs4725061	2.6e-09	rs38004
cg09675542	7	19548878			100	6.74865	1.49223e-11	1.2e-19	rs3807931	6.6e-14	rs10263803
cg09087961	7	23503778	IGF2BP3	NM_006547	95.4545	6.77878	1.21192e-11	3.5e-26	rs12538407	2.9e-22	rs11770192
cg27135125	7	23510082	IGF2BP3	NM_006547	96.9697	-7.33999	2.13608e-13	3.5e-26	rs12538407	5.1e-26	rs10950949
cg20265043	7	23510089	IGF2BP3	NM_006547	94.8276	-6.38535	1.71004e-10	3.5e-26	rs12538407	2.9e-22	rs11770192
cg21239317	7	23640510	CCDC126	NM_138771	83.7838	6.98789	2.79049e-12	3.5e-26	rs12538407	4.2e-14	rs11767313
cg20952204	7	32931388	KBTBD2;KBTBD2	NM_015483;NM_015483	92.3077	5.39336	6.91527e-08	2.6e-08	rs6462432	2.6e-08	rs6462432
cg04514758	7	32931884	KBTBD2	NM_015483	96.2963	5.56239	2.66109e-08	2.6e-08	rs6462432	2.6e-08	rs6462432
cg23835783	7	37991679			95.6522	-5.16604	2.39108e-07	9.9e-19	rs6974574	5.2e-09	rs1464713
cg26679912	7	37991986			96.4286	-5.1698	2.34342e-07	9.9e-19	rs6974574	3.9e-08	rs2722281
cg17739152	7	50727547	GRB10;GRB10;GRB10;GRB10	NM_001001550;NM_001001549;NM_001001555;NM_005311	100	-5.4209	5.93001e-08	9.2e-10	rs2715094	9.2e-10	rs2715094
cg17804177	7	56019372	MRPS17	NM_015969	85	5.58229	2.37376e-08	1.7e-10	rs1113765	1.7e-10	rs1113765
cg12555334	7	56120290	CCT6A;PSPH;CCT6A	NM_001009186;NM_004577;NM_001762	80.7018	5.02795	4.95744e-07	1.7e-10	rs1113765	6e-09	rs11238381
cg11075570	7	92100814			88.8889	-9.53217	1.54028e-21	3.8e-88	rs42039	2.1e-23	rs7781900
cg07377299	7	92107739			94.1176	7.55809	4.09042e-14	3.8e-88	rs42039	8.6e-23	rs3814099
cg06556290	7	92222188			88	-18.1034	2.99374e-73	3.8e-88	rs42039	3.8e-88	rs42039
cg15732164	7	92237376	CDK6;CDK6	NM_001259;NM_001145306	81.8182	-20.1054	6.62397e-90	3.8e-88	rs42039	1.2e-87	rs8179
cg24114458	7	92380449	CDK6;CDK6	NM_001259;NM_001145306	100	-7.09111	1.33039e-12	3.8e-88	rs42039	4.8e-13	rs17164772
cg02723718	7	99520026			92.5926	-4.9682	6.75785e-07	4.2e-10	rs17250196	5.1e-08	rs17277546
cg08742095	7	128383253	CALU;CALU	NM_001219;NM_001130674	100	5.0285	4.94336e-07	1.2e-07	rs1043595	2e-07	rs1043550
cg21075678	7	137557164			100	5.04702	4.48761e-07	1.4e-09	rs273945	1.6e-08	rs12531271
cg19418273	7	137562440	CREB3L2	NM_194071	100	5.05429	4.32e-07	1.4e-09	rs273945	1.6e-08	rs12531271
cg11211452	7	148638036			83.3333	-5.68771	1.28753e-08	1.7e-18	rs822531	4.2e-11	rs1551927
cg08359956	7	150498205	TMEM176B;TMEM176B;TMEM176B;TMEM176B;TMEM176B;TMEM176A	NM_014020;NM_014020;NM_001101314;NM_001101311;NM_001101312;NM_018487	88.2353	5.26357	1.41284e-07	4e-20	rs2110001	4.3e-09	rs17173612
cg03964111	7	150498493	TMEM176B;TMEM176B;TMEM176B;TMEM176B;TMEM176A	NM_014020;NM_001101314;NM_001101311;NM_001101312;NM_018487	85.1064	5.47586	4.35402e-08	4e-20	rs2110001	3.7e-09	rs11982695
cg24576940	7	150648283	KCNH2;KCNH2;KCNH2	NM_172056;NM_172057;NM_000238	100	6.01062	1.84814e-09	4e-20	rs2110001	7.2e-11	rs3807375
cg10636020	7	150656979	KCNH2;KCNH2	NM_172056;NM_000238	90.625	-6.26098	3.82553e-10	4e-20	rs2110001	7.2e-11	rs3807375
cg12547085	7	150689873	NOS3;NOS3;NOS3;NOS3	NM_000603;NM_001160111;NM_001160109;NM_001160110	89.2857	-7.38757	1.49533e-13	4e-20	rs2110001	2.9e-12	rs2373962
cg07841866	7	150706268	NOS3	NM_000603	80	5.99016	2.0964e-09	4e-20	rs2110001	1.9e-10	rs743507
cg25337691	7	150717629	ATG9B	NM_173681	81.8182	5.41389	6.16701e-08	4e-20	rs2110001	6.6e-14	rs1800783
cg02291466	7	150929492	CHPF2	NM_019015	92.5926	-5.02714	4.97846e-07	4e-20	rs2110001	8.7e-10	rs16884656
cg20564969	8	4852959	CSMD1	NM_033225	94.1176	5.17329	2.30004e-07	1.3e-10	rs4875421	3.1e-08	rs6981938
cg16643422	8	13111435	DLC1	NM_182643	92.3077	-5.05542	4.29448e-07	1.5e-11	rs7834383	4.4e-08	rs884058
cg02718516	8	13424094	C8orf48	NM_001007090	87.8049	5.12272	3.01167e-07	1.5e-11	rs7834383	2e-06	rs3860047
cg03720745	8	22561445			89.8305	-6.08521	1.16337e-09	8.8e-15	rs4273857	6.6e-12	rs7008867
cg24790184	8	22561951			100	-5.93105	3.01e-09	8.8e-15	rs4273857	4.6e-11	rs2313167
cg24603408	8	22562397			100	-6.45382	1.09062e-10	8.8e-15	rs4273857	4.6e-11	rs2313167
cg07892167	8	23144983	R3HCC1	NM_001136108	93.5484	-5.41232	6.22135e-08	9.8e-17	rs17088190	2.6e-07	rs11135720
cg24531534	8	23162162	LOXL2	NM_002318	96.8254	-5.40484	6.4866e-08	9.8e-17	rs17088190	1.8e-11	rs17088178
cg17804498	8	23167318	LOXL2	NM_002318	100	-6.68368	2.33013e-11	9.8e-17	rs17088190	8.8e-15	rs4273857
cg14755852	8	23386014	SLC25A37	NM_016612	100	5.88989	3.86462e-09	9.8e-17	rs17088190	9.4e-10	rs7826411
cg05244581	8	25315002	KCTD9	NM_017634	93.2203	5.68982	1.27173e-08	1.5e-12	rs3812423	3.1e-12	rs7008627
cg05005217	8	25317638	CDCA2	NM_152562	91.8919	6.5181	7.12038e-11	1.5e-12	rs3812423	9.3e-12	rs11775249
cg24955400	8	30352338	RBPMS;RBPMS;RBPMS;RBPMS	NM_001008712;NM_001008710;NM_001008711;NM_006867	100	-5.26498	1.40208e-07	5.8e-08	rs2979510	5.8e-08	rs2979510
cg26383811	8	30366931	RBPMS;RBPMS;RBPMS;RBPMS	NM_001008712;NM_001008710;NM_001008711;NM_006867	100	5.71133	1.12094e-08	5.8e-08	rs2979510	7.6e-08	rs6997010
cg08624084	8	49289273			100	-4.99539	5.87166e-07	3.8e-11	rs7000226	3.8e-11	rs7000226
cg02467602	8	49307089			100	-5.93094	3.01198e-09	3.8e-11	rs7000226	2.5e-10	rs12386841
cg04349420	8	49414279			100	-5.20239	1.96744e-07	3.8e-11	rs7000226	8.4e-11	rs10091807
cg10702227	8	49448747			90	-5.86083	4.60557e-09	3.8e-11	rs7000226	4.3e-11	rs7012665
cg19414967	8	49468296			90	-5.7262	1.02703e-08	3.8e-11	rs7000226	4.8e-11	rs6988484
cg27038634	8	49468341			82.3529	-6.50415	7.81322e-11	3.8e-11	rs7000226	4.8e-11	rs6988484
cg04685442	8	49776492			100	-5.1106	3.2113e-07	3.8e-11	rs7000226	5.2e-06	rs10098707
cg02508743	8	56903623	LYN;LYN	NM_001111097;NM_002350	95.2381	6.07348	1.25167e-09	1.5e-41	rs9650315	2.6e-10	rs17813240
cg24856456	8	56923352	LYN;LYN	NM_001111097;NM_002350	96.1538	7.88843	3.06002e-15	1.5e-41	rs9650315	4e-39	rs7815788
cg23139584	8	56987506	RPS20;RPS20;SNORD54	NM_001146227;NM_001023;NR_002437	97.3684	-6.46619	1.00508e-10	1.5e-41	rs9650315	2.9e-10	rs10504198
cg13573276	8	57232898	SDR16C5;SDR16C5	NM_138969;NM_138969	89.6552	-11.5174	1.07867e-30	1.5e-41	rs9650315	3.3e-41	rs7460090
cg11905850	8	57348622			100	5.56685	2.59387e-08	1.5e-41	rs9650315	7.1e-09	rs13270298
cg17761419	8	57350749			93.3333	-5.447	5.12278e-08	1.5e-41	rs9650315	6.2e-09	rs2609996
cg07776626	8	57350775			93.617	-5.4376	5.40015e-08	1.5e-41	rs9650315	6.2e-09	rs2609996
cg21220214	8	57350948			93.9759	-5.44547	5.1668e-08	1.5e-41	rs9650315	5.1e-40	rs13260658
cg19413350	8	57351067			87.5	-5.37221	7.77791e-08	1.5e-41	rs9650315	6.2e-09	rs2609996
cg10136240	8	57352150			90	-5.31182	1.08535e-07	1.5e-41	rs9650315	2.2e-07	rs7002482
cg27531336	8	57359908	PENK;PENK	NM_006211;NM_001135690	100	-5.9034	3.56093e-09	1.5e-41	rs9650315	6.2e-09	rs2609996
cg07080864	8	57359956	PENK;PENK	NM_006211;NM_001135690	92.1569	-5.79641	6.77474e-09	1.5e-41	rs9650315	6.2e-09	rs2609996
cg09015433	8	57359970	PENK;PENK	NM_006211;NM_001135690	89.7436	-5.94092	2.83435e-09	1.5e-41	rs9650315	6.2e-09	rs2609996
cg23350294	8	57359992	PENK;PENK	NM_006211;NM_001135690	93.75	-5.90761	3.47097e-09	1.5e-41	rs9650315	6.2e-09	rs2609996
cg03650233	8	57360226	PENK	NM_001135690	95.2381	-5.80174	6.56317e-09	1.5e-41	rs9650315	6.2e-09	rs2609996
cg15718811	8	120427810	NOV	NM_002514	88.8889	-5.76657	8.09001e-09	1e-14	rs1599473	9.5e-10	rs1381334
cg00002464	8	120428418	NOV	NM_002514	95.6522	-8.21462	2.12838e-16	1e-14	rs1599473	1e-14	rs1599473
cg12268119	8	131353713	ASAP1	NM_018482	93.9394	5.12154	3.03055e-07	1.4e-41	rs4733724	1.5e-10	rs10956525
cg10631716	8	135469436			98.0392	-7.95594	1.77783e-15	1.1e-30	rs1036821	4.2e-18	rs7841159
cg05193470	8	135469552			93.3333	-6.83855	7.99999e-12	1.1e-30	rs1036821	4.2e-18	rs7841159
cg05022789	8	135469681			98.4615	-7.00647	2.44404e-12	1.1e-30	rs1036821	1.1e-15	rs10097383
cg16150821	8	135490958	ZFAT;ZFAT	NM_001167583;NM_020863	100	6.89724	5.3024e-12	1.1e-30	rs1036821	7.4e-13	rs10101410
cg11212864	8	135598282	ZFAT;ZFAT	NM_001167583;NM_020863	87.5	6.45784	1.06208e-10	1.1e-30	rs1036821	3.1e-11	rs11993435
cg10105237	8	135726091	ZFAT	NM_020863	94.1176	-6.05819	1.37665e-09	1.1e-30	rs1036821	7.9e-17	rs9969668
cg00057272	8	135726252	ZFAT	NM_020863	96.7742	-7.59344	3.11512e-14	1.1e-30	rs1036821	7.9e-17	rs9969668
cg08116775	8	135726595	ZFAT	NM_020863	90.9091	-6.24482	4.243e-10	1.1e-30	rs1036821	7.6e-22	rs17698962
cg23197862	8	135732917			95.3846	8.39049	4.84107e-17	1.1e-30	rs1036821	7.9e-17	rs9969668
cg03331035	8	135813886	MIR30B	NR_029666	100	-5.51769	3.43486e-08	1.1e-30	rs1036821	5.1e-21	rs7821751
cg11466449	8	135842613			96.2264	-8.64622	5.32337e-18	1.1e-30	rs1036821	7.9e-17	rs9969668
cg22904815	8	135843385			100	-8.8156	1.19048e-18	1.1e-30	rs1036821	7.9e-17	rs9969668
cg18925846	8	145164991	KIAA1875	NR_024207	84.7826	-4.96964	6.70775e-07	1.2e-09	rs11783655	3.9e-08	rs13248671
cg00995582	8	145257139	HEATR7A;HEATR7A;HEATR7A	NM_001099281;NM_001099280;NM_032450	81.25	-6.15862	7.33826e-10	1.2e-09	rs11783655	3.9e-08	rs13248671
cg02695628	8	145258615	HEATR7A;HEATR7A;HEATR7A	NM_001099281;NM_001099280;NM_032450	81.25	-5.2802	1.29041e-07	1.2e-09	rs11783655	3.9e-08	rs13248671
cg11127482	8	145551156	DGAT1	NM_012079	100	5.24319	1.57822e-07	1.2e-09	rs11783655	3.9e-08	rs13248671
cg00833393	9	35731638	TLN1;CREB3	NM_006289;NM_006368	83.3333	-5.77842	7.54055e-09	1.1e-09	rs2281645	4.8e-08	rs1570248
cg00699830	9	35789398			90	5.66494	1.47074e-08	1.1e-09	rs2281645	2.8e-08	rs7873145
cg10572262	9	88874438	C9orf153	NM_001010907	97.3684	-5.48552	4.12242e-08	2.5e-22	rs181338	9.6e-14	rs990327
cg02046160	9	88874667	C9orf153	NM_001010907	90	5.216	1.82826e-07	2.5e-22	rs181338	4.2e-08	rs1535759
cg14595570	9	88874800	C9orf153	NM_001010907	86.6667	5.21274	1.86072e-07	2.5e-22	rs181338	4.2e-08	rs1535759
cg13798575	9	95087839	CENPP;NOL8;CENPP;NOL8;NOL8	NM_001012267;NR_024020;NM_001012267;NM_017948;NM_017948	96.875	7.37688	1.62048e-13	1.8e-22	rs7043114	1e-16	rs1535755
cg14631576	9	95140430	CENPP	NM_001012267	88.1579	7.65219	1.97578e-14	1.8e-22	rs7043114	9.6e-17	rs6479422
cg13940029	9	95239186	CENPP;ASPN	NM_001012267;NM_017680	100	-6.38891	1.67073e-10	1.8e-22	rs7043114	2.2e-13	rs13284600
cg13720022	9	95264477	CENPP;ECM2	NM_001012267;NM_001393	94.4444	-5.44666	5.13255e-08	1.8e-22	rs7043114	6.6e-12	rs12338938
cg24105685	9	95298969	CENPP;ECM2	NM_001012267;NM_001393	88.8889	-7.96228	1.68891e-15	1.8e-22	rs7043114	6.8e-21	rs2296668
cg14580443	9	95708321	FGD3	NM_001083536	93.3333	-7.01818	2.2478e-12	1.8e-22	rs7043114	1.8e-22	rs7043114
cg14608626	9	97489463	C9orf3	NM_032823	95.122	5.55785	2.73117e-08	4.3e-34	rs817300	4.7e-11	rs12347744
cg14326009	9	97545514	C9orf3	NM_032823	100	-6.61874	3.62266e-11	4.3e-34	rs817300	4.7e-11	rs12347744
cg03456213	9	97767954	C9orf3	NM_032823	97.9167	-7.43119	1.07628e-13	4.3e-34	rs817300	1.7e-14	rs663344
cg13945224	9	98111970			90.9091	-6.51185	7.42285e-11	4.3e-34	rs817300	2e-11	rs3824488
cg13700197	9	98221975	PTCH1;PTCH1;PTCH1;PTCH1;PTCH1;PTCH1;PTCH1	NM_001083606;NM_000264;NM_001083605;NM_001083602;NM_001083607;NM_001083603;NM_001083604	81.25	5.59504	2.20565e-08	4.3e-34	rs817300	2e-11	rs3824488
cg13563132	9	98245640	PTCH1;PTCH1;PTCH1;PTCH1;PTCH1;PTCH1;PTCH1	NM_001083606;NM_000264;NM_001083605;NM_001083602;NM_001083607;NM_001083603;NM_001083604	85.1852	5.9075	3.47332e-09	4.3e-34	rs817300	1.8e-16	rs10990503
cg13754720	9	98274853	PTCH1;PTCH1	NM_001083602;NM_001083603	88.2353	5.01301	5.35863e-07	4.3e-34	rs817300	1.5e-17	rs7035310
cg02329835	9	98315369			85.7143	7.01497	2.29995e-12	4.3e-34	rs817300	2e-11	rs3824488
cg21234244	9	98491311			97.8261	5.36458	8.11391e-08	4.3e-34	rs817300	3e-16	rs357542
cg03415649	9	99178663	ZNF367	NM_153695	83.3333	11.8601	1.90743e-32	4.3e-34	rs817300	3.5e-33	rs7870753
cg25260653	9	99212216	HABP4	NM_014282	93.5484	10.8854	1.35331e-27	4.3e-34	rs817300	3.3e-33	rs7870253
cg13563390	9	99253610	HABP4	NM_014282	91.6667	-11.152	7.00248e-29	4.3e-34	rs817300	2.5e-29	rs7861282
cg13694664	9	117039406	COL27A1	NM_032888	94.1176	-5.16963	2.34553e-07	5.5e-09	rs1249741	8.5e-08	rs946053
cg13853734	9	119084239	PAPPA	NM_002581	80	-6.84465	7.66646e-12	1.1e-24	rs7033487	3.6e-10	rs10817871
cg14180030	9	123475675	MEGF9	NM_001080497	100	5.04321	4.578e-07	7.8e-08	rs10739570	1.9e-07	rs4837790
cg14230719	9	123492289			100	5.10326	3.33856e-07	7.8e-08	rs10739570	2.3e-07	rs991121
cg14472181	9	136921209	BRD3	NM_007371	96.7742	5.12209	3.02163e-07	2.6e-08	rs10785870	6.4e-07	rs465724
cg00753924	9	137298813	RXRA	NM_002957	94.4444	-5.71524	1.09548e-08	2.6e-08	rs10785870	2.6e-08	rs3132301
cg03705220	9	139089954	LHX3;LHX3	NM_014564;NM_178138	87.5	6.81356	9.52125e-12	1.1e-29	rs7849585	1.6e-27	rs10858250
cg14381623	9	139091650	LHX3;LHX3	NM_014564;NM_178138	90.2439	8.32294	8.58074e-17	1.1e-29	rs7849585	1.6e-27	rs10858250
cg21192468	9	139092501	LHX3;LHX3	NM_014564;NM_178138	80	6.88343	5.84296e-12	1.1e-29	rs7849585	3.4e-14	rs3824359
cg11580704	9	139093499	LHX3;LHX3	NM_014564;NM_178138	90	8.37193	5.66814e-17	1.1e-29	rs7849585	3.6e-26	rs4842134
cg13435263	9	139143522			88.6792	10.4003	2.47123e-25	1.1e-29	rs7849585	1.6e-27	rs10858250
cg13683534	9	139221076	GPSM1;GPSM1;LOC26102	NM_001145638;NM_015597;NR_026964	81.8182	5.30147	1.14871e-07	1.1e-29	rs7849585	2.8e-09	rs10870139
cg14115884	9	139300582	SDCCAG3;SDCCAG3;SDCCAG3	NM_001039708;NM_001039707;NM_006643	87.8788	6.61918	3.61191e-11	1.1e-29	rs7849585	1.1e-29	rs7849585
cg15583058	9	139305771	SDCCAG3;SDCCAG3;PMPCA;SDCCAG3	NM_001039707;NM_001039708;NM_015160;NM_006643	100	-6.73303	1.66162e-11	1.1e-29	rs7849585	7.4e-12	rs10870165
cg14169450	9	139327907	INPP5E	NM_019892	83.3333	6.46851	9.89743e-11	1.1e-29	rs7849585	1.8e-12	rs1128874
cg14019695	9	139328340	INPP5E	NM_019892	84.2105	6.81922	9.15362e-12	1.1e-29	rs7849585	2.6e-14	rs8413
cg13879547	9	139358536	SEC16A	NM_014866	83.3333	6.17255	6.71983e-10	1.1e-29	rs7849585	5e-28	rs7038554
cg10568634	10	5005562	AKR1C1;AKR1C1	NM_001353;NM_001353	92	7.57619	3.55846e-14	1.5e-15	rs4332428	1e-14	rs7908994
cg18841653	10	5046097	AKR1C2;AKR1C2;AKR1C2	NM_205845;NM_001354;NM_001135241	87.6712	7.26255	3.79856e-13	1.5e-15	rs4332428	1e-14	rs7908994
cg11527839	10	63603451			90.3226	-5.59981	2.14589e-08	1.5e-07	rs1470374	1.5e-06	rs17284864
cg06988349	10	69991859	ATOH7	NM_145178	100	-5.68562	1.30342e-08	2.7e-13	rs4745948	1.3e-11	rs7916757
cg18338521	10	69995036			89.4737	5.85285	4.83235e-09	2.7e-13	rs4745948	2.5e-09	rs7916697
cg16831105	10	70038768			93.3333	-5.09187	3.54558e-07	2.7e-13	rs4745948	1.6e-08	rs10762201
cg06107304	10	70204599	DNA2	NM_001080449	85	6.29112	3.15184e-10	2.7e-13	rs4745948	1.3e-11	rs7916757
cg06032048	10	70231928	DNA2	NM_001080449	100	5.04384	4.56279e-07	2.7e-13	rs4745948	9.4e-11	rs7900548
cg24118715	10	70232072	DNA2	NM_001080449	92.8571	5.00267	5.65418e-07	2.7e-13	rs4745948	9.4e-11	rs7900548
cg25000555	10	70232188	DNA2	NM_001080449	86.9565	6.5135	7.34213e-11	2.7e-13	rs4745948	2e-10	rs10823224
cg16214034	10	70255978	SLC25A16	NM_152707	91.6667	6.72841	1.71529e-11	2.7e-13	rs4745948	1.1e-10	rs2941106
cg00533891	10	80919242	ZMIZ1	NM_020338	94.8718	6.38337	1.7323e-10	4.9e-24	rs1923367	1.5e-14	rs1749824
cg18306516	10	81103258			85.7143	9.21888	3.00232e-20	4.9e-24	rs1923367	1.5e-23	rs2145998
cg08514558	10	81106712	PPIF	NM_005729	85.7143	-9.91518	3.57614e-23	4.9e-24	rs1923367	4.9e-24	rs1923367
cg03648155	10	81106771	PPIF	NM_005729	83.3333	-7.02759	2.10129e-12	4.9e-24	rs1923367	3.7e-19	rs1892498
cg09469691	10	81107165	PPIF	NM_005729	100	-9.11194	8.09225e-20	4.9e-24	rs1923367	1.5e-23	rs7332
cg19939077	10	81108060	PPIF	NM_005729	86.6667	9.40741	5.08534e-21	4.9e-24	rs1923367	4.9e-24	rs1923367
cg04159077	10	81110820	PPIF	NM_005729	87.5	10.1766	2.52336e-24	4.9e-24	rs1923367	4.9e-24	rs1923367
cg23247504	10	101824920	CPN1	NM_001308	95.2381	5.09651	3.45973e-07	6.3e-15	rs10883563	2.8e-11	rs2862928
cg26677448	10	102505345	PAX2;PAX2;PAX2;PAX2;PAX2	NM_003989;NM_000278;NM_003988;NM_003990;NM_003987	88.2353	5.38396	7.28633e-08	6.3e-15	rs10883563	2e-11	rs10883560
cg25179470	10	102756915	LZTS2	NM_032429	87.5	5.15361	2.55525e-07	6.3e-15	rs10883563	3.5e-11	rs7899638
cg17130504	10	102756923	LZTS2	NM_032429	87.5	5.8731	4.27725e-09	6.3e-15	rs10883563	1.8e-12	rs7899336
cg15219811	10	104259328	ACTR1A	NM_005736	98.0392	7.9874	1.37817e-15	7e-17	rs7899004	3.7e-16	rs10748827
cg11453585	10	104263688	ACTR1A;SUFU	NM_005736;NM_016169	95.4545	-7.78506	6.96819e-15	7e-17	rs7899004	1.2e-15	rs7893155
cg13732216	10	104340664	SUFU	NM_016169	92.5	-7.967	1.62577e-15	7e-17	rs7899004	8.6e-17	rs10786685
cg09119776	10	104387263	SUFU	NM_016169	97.7778	5.60075	2.13423e-08	7e-17	rs7899004	1.6e-16	rs2296587
cg22532475	10	104410764	TRIM8	NM_030912	96.6667	8.05328	8.06041e-16	7e-17	rs7899004	1.6e-16	rs2296587
cg12673499	10	104412063	TRIM8	NM_030912	100	7.42844	1.09886e-13	7e-17	rs7899004	9.6e-16	rs2001595
cg27391127	10	104415919	TRIM8	NM_030912	85.7143	5.56982	2.55008e-08	7e-17	rs7899004	6.2e-10	rs12570611
cg06169961	10	104502638	C10orf26	NM_001083913	83.3333	5.91134	3.39337e-09	7e-17	rs7899004	6.2e-10	rs12570611
cg27403832	10	104503542	C10orf26	NM_001083913	90	6.05284	1.42313e-09	7e-17	rs7899004	7.4e-14	rs3818708
cg25223634	10	104536695	C10orf26;C10orf26	NM_017787;NM_001083913	87.5	6.7604	1.37609e-11	7e-17	rs7899004	1.4e-14	rs4919667
cg23093090	10	104574429	C10orf26;C10orf26	NM_001083913;NM_017787	95.4545	-5.18949	2.10875e-07	7e-17	rs7899004	1.5e-15	rs12414407
cg10869957	10	104605280			100	4.98803	6.0997e-07	7e-17	rs7899004	1.5e-15	rs12414407
cg00035347	10	104953608	NT5C2;NT5C2	NM_012229;NM_001134373	84.7458	-5.39606	6.812e-08	7e-17	rs7899004	5.1e-09	rs7914558
cg25866173	10	105615767	SH3PXD2A	NM_014631	90	5.3287	9.89192e-08	9.5e-11	rs6584575	2.1e-08	rs12219579
cg06293931	10	105674300	OBFC1	NM_024928	87.234	5.24261	1.58317e-07	9.5e-11	rs6584575	9.5e-11	rs6584575
cg26203879	10	120968844	GRK5	NM_005308	93.5484	-5.51308	3.52611e-08	1.9e-16	rs10787959	5.3e-11	rs4752263
cg09337049	10	120971516	GRK5	NM_005308	88	6.65018	2.92734e-11	1.9e-16	rs10787959	1.1e-11	rs7923896
cg00290758	10	121171859	GRK5	NM_005308	100	5.06159	4.15779e-07	1.9e-16	rs10787959	1.6e-07	rs1537576
cg14341467	10	121201554	GRK5	NM_005308	96.7742	5.48645	4.10085e-08	1.9e-16	rs10787959	1.5e-09	rs12416565
cg04426802	10	126314680	FAM53B	NM_014661	100	-5.12868	2.91778e-07	6.4e-12	rs10794175	8.9e-09	rs4962683
cg20435097	10	126320824	FAM53B	NM_014661	100	5.83052	5.52532e-09	6.4e-12	rs10794175	6.4e-12	rs10794175
cg20151107	10	126331425	FAM53B	NM_014661	100	5.58639	2.31841e-08	6.4e-12	rs10794175	8.9e-09	rs4962683
cg23000734	10	126850823	CTBP2	NM_001083914	100	5.15214	2.57531e-07	6.4e-12	rs10794175	1.3e-07	rs1915146
cg05090351	10	126851162			96	5.1186	3.07806e-07	6.4e-12	rs10794175	1.3e-07	rs1915146
cg00406319	10	126851303			100	5.28709	1.24274e-07	6.4e-12	rs10794175	1.3e-07	rs1915146
cg17191109	10	126851326			93.75	5.25098	1.5129e-07	6.4e-12	rs10794175	1.3e-07	rs1915146
cg27209072	10	127702584			97.6744	5.06854	4.0087e-07	9.1e-09	rs11245515	1.5e-08	rs11244750
cg05586607	11	1965447			85.7143	-5.91547	3.30923e-09	5.3e-18	rs2237886	1.9e-09	rs217252
cg23314972	11	1977533	MRPL23	NM_021134	100	-5.7555	8.63865e-09	5.3e-18	rs2237886	2.5e-10	rs2735469
cg27617775	11	1989850			84.375	-6.04937	1.45412e-09	5.3e-18	rs2237886	1.9e-09	rs217252
cg22025454	11	2002928			96	5.52623	3.27188e-08	5.3e-18	rs2237886	1.9e-09	rs217252
cg16675558	11	2020101	H19	NR_002196	100	5.29144	1.21356e-07	5.3e-18	rs2237886	1.3e-09	rs2735971
cg03996735	11	2020104	H19	NR_002196	91.6667	5.35529	8.54205e-08	5.3e-18	rs2237886	2.5e-10	rs2735469
cg27300742	11	2020129	H19	NR_002196	88.8889	5.33232	9.69664e-08	5.3e-18	rs2237886	5.3e-18	rs2237886
cg00237904	11	2020314	H19	NR_002196	100	5.32882	9.88546e-08	5.3e-18	rs2237886	2.5e-10	rs2735469
cg25296222	11	2037173			100	5.86402	4.51797e-09	5.3e-18	rs2237886	2.5e-10	rs2735469
cg25742037	11	2171694	INS-IGF2;IGF2;INS-IGF2	NR_003512;NM_001007139;NM_001042376	89.8305	5.20089	1.98338e-07	5.3e-18	rs2237886	3.8e-08	rs7924316
cg05075097	11	2173341	INS-IGF2;INS-IGF2	NR_003512;NM_001042376	100	-5.77592	7.65325e-09	5.3e-18	rs2237886	4.9e-09	rs4244808
cg09864961	11	2183434	INS;INS-IGF2;INS-IGF2	NM_000207;NR_003512;NM_001042376	100	5.51603	3.4674e-08	5.3e-18	rs2237886	3.8e-08	rs7924316
cg13130588	11	2294872			90.625	-5.84354	5.11028e-09	5.3e-18	rs2237886	5.6e-13	rs1971929
cg23231515	11	12695341	TEAD1	NM_021961	94.1176	7.98703	1.38224e-15	1.1e-15	rs10831895	1.1e-15	rs10831895
cg08756205	11	12703573	TEAD1	NM_021961	96.9697	-7.91772	2.41913e-15	1.1e-15	rs10831895	2.2e-15	rs7114698
cg06716698	11	12707595	TEAD1	NM_021961	100	8.21614	2.10164e-16	1.1e-15	rs10831895	2.2e-15	rs7114698
cg25843174	11	12811716	TEAD1	NM_021961	100	8.44804	2.96247e-17	1.1e-15	rs10831895	6e-15	rs7935997
cg25037165	11	12824283	TEAD1	NM_021961	100	6.9387	3.95725e-12	1.1e-15	rs10831895	1.9e-14	rs10831907
cg12399536	11	12884884	TEAD1	NM_021961	94.5946	-6.19647	5.7745e-10	1.1e-15	rs10831895	1.4e-14	rs4757945
cg13250711	11	13298675	ARNTL;ARNTL;ARNTL	NM_001030272;NM_001178;NM_001030273	100	5.44085	5.30276e-08	1.1e-15	rs10831895	3.8e-08	rs900147
cg22106556	11	14380825	RRAS2;RRAS2	NM_012250;NM_001102669	80.7692	5.37903	7.48904e-08	1.3e-12	rs7941132	1.6e-09	rs11238
cg19336497	11	14380999	RRAS2;RRAS2	NM_012250;NM_001102669	86.25	6.37576	1.82054e-10	1.3e-12	rs7941132	2.1e-08	rs2303974
cg01475538	11	14381234	RRAS2;RRAS2	NM_012250;NM_001102669	91.8367	-5.83098	5.51023e-09	1.3e-12	rs7941132	7.5e-10	rs16930126
cg02946294	11	17034844	PLEKHA7	NM_175058	85.7143	6.28052	3.37447e-10	8.3e-15	rs757081	1.7e-10	rs7929927
cg19395798	11	17095985	RPS13	NM_001017	95.2381	5.22426	1.74857e-07	8.3e-15	rs757081	1.1e-07	rs7125607
cg21972837	11	17207724			95	5.37314	7.73767e-08	8.3e-15	rs757081	4.8e-11	rs542274
cg26906217	11	17251956			92.3077	5.38	7.4486e-08	8.3e-15	rs757081	5.3e-11	rs7108315
cg01251548	11	17372745	DKFZp686O24166	NR_026750	83.3333	5.67794	1.36329e-08	8.3e-15	rs757081	2e-13	rs1330
cg15710681	11	30348418	C11orf46	NM_152316	100	6.03027	1.63684e-09	2.6e-14	rs10767838	4.8e-12	rs6484482
cg01438090	11	30502936	MPPED2;MPPED2	NM_001145399;NM_001584	100	5.22317	1.75887e-07	2.6e-14	rs10767838	4.2e-08	rs500600
cg17320698	11	30510489	MPPED2;MPPED2	NM_001145399;NM_001584	98.0392	-5.18679	2.13953e-07	2.6e-14	rs10767838	1.1e-10	rs4083926
cg18178189	11	31161032			98.0769	5.79203	6.95393e-09	2.6e-14	rs10767838	3.8e-06	rs487336
cg16335858	11	45942027	GYLTL1B	NM_152312	100	-5.56862	2.56763e-08	7.4e-10	rs7934681	2.2e-09	rs3802758
cg14394264	11	46121221	PHF21A;PHF21A	NM_016621;NM_001101802	97.619	5.11468	3.14276e-07	7.4e-10	rs7934681	2.2e-09	rs3802758
cg12613344	11	47280305	NR1H3;NR1H3;NR1H3	NM_001130102;NM_005693;NM_001130101	91.1765	5.51164	3.55506e-08	2.4e-20	rs1681630	1.9e-18	rs4752857
cg25783544	11	47291846	MADD;MADD;MADD;MADD;MADD;MADD;MADD;MADD;MADD;MADD	NM_130474;NM_001135944;NM_130473;NM_130471;NM_001135943;NM_130470;NM_003682;NM_130472;NM_130476;NM_130475	91.6667	5.46977	4.5062e-08	2.4e-20	rs1681630	2.4e-20	rs1681630
cg06147863	11	47400113	SPI1;SPI1;SPI1;SPI1	NM_001080547;NM_003120;NM_001080547;NM_003120	91.4894	6.34416	2.23646e-10	2.4e-20	rs1681630	2.2e-16	rs10838708
cg04692506	11	47401027	SPI1;SPI1	NM_001080547;NM_003120	80	9.10381	8.7214e-20	2.4e-20	rs1681630	4.1e-19	rs4752829
cg10139015	11	47448256	PSMC3	NM_002804	81.25	-8.90575	5.30274e-19	2.4e-20	rs1681630	4e-19	rs3824867
cg09580214	11	47448534	PSMC3	NM_002804	93.3333	-9.87839	5.16539e-23	2.4e-20	rs1681630	9.9e-20	rs7126210
cg15270729	11	47468898	RAPSN;RAPSN	NM_005055;NM_032645	90.7407	-6.01899	1.75504e-09	2.4e-20	rs1681630	4e-19	rs3824867
cg13308137	11	47528955	CUGBP1	NM_006560	85.7143	5.8103	6.23619e-09	2.4e-20	rs1681630	1.2e-15	rs3740689
cg11987802	11	47529924	CUGBP1	NM_006560	86.6667	8.35585	6.49661e-17	2.4e-20	rs1681630	9.9e-20	rs7126210
cg05377527	11	47586666	PTPMT1;PTPMT1	NM_175732;NM_001143984	92	-7.92836	2.22055e-15	2.4e-20	rs1681630	9.9e-20	rs7126210
cg23845609	11	47609357	FAM180B	NM_001164379	100	-6.51835	7.10868e-11	2.4e-20	rs1681630	6.8e-12	rs7928842
cg19198483	11	47616096	C1QTNF4	NM_031909	88.8889	6.80578	1.00503e-11	2.4e-20	rs1681630	8.1e-18	rs11039433
cg05585544	11	47624801			92.8571	8.76282	1.90431e-18	2.4e-20	rs1681630	1.9e-18	rs3817335
cg18512352	11	47633146			89.1892	9.13093	6.79156e-20	2.4e-20	rs1681630	4.1e-19	rs4752829
cg00394658	11	48001669	PTPRJ;PTPRJ	NM_001098503;NM_002843	100	8.02859	9.86011e-16	2.4e-20	rs1681630	2.4e-20	rs1681630
cg11545521	11	48019467	PTPRJ;PTPRJ	NM_002843;NM_001098503	91.6667	5.65172	1.58849e-08	2.4e-20	rs1681630	1.2e-18	rs6485807
cg22976120	11	48040772	PTPRJ;PTPRJ	NM_002843;NM_001098503	91.6667	-7.02234	2.18188e-12	2.4e-20	rs1681630	6.1e-13	rs4752805
cg26468891	11	48077221	PTPRJ;PTPRJ	NM_002843;NM_001098503	100	-7.71477	1.21198e-14	2.4e-20	rs1681630	1.1e-18	rs1039484
cg04515608	11	48129067	PTPRJ;PTPRJ	NM_002843;NM_001098503	94.4444	6.91951	4.53194e-12	2.4e-20	rs1681630	2.4e-13	rs10769317
cg09807914	11	55135331	OR4A15	NM_001005275	96.4286	5.51657	3.45674e-08	1.6e-10	rs6591189	1.6e-10	rs6591189
cg12534759	11	55135337	OR4A15	NM_001005275	100	5.61209	1.99895e-08	1.6e-10	rs6591189	3e-06	rs7118321
cg26637069	11	57004294	APLNR;APLNR	NR_027991;NM_005161	100	5.79454	6.85083e-09	1.7e-10	rs7122505	1.7e-10	rs7122505
cg25072179	11	57004934	APLNR;APLNR	NR_027991;NM_005161	90.3226	5.04418	4.55458e-07	1.7e-10	rs7122505	1.4e-09	rs948847
cg05954192	11	57056613			91.3043	5.13384	2.83893e-07	1.4e-09	rs948847	1.4e-09	rs948847
cg17237962	11	57479805	MED19;TMX2;TMX2;TMX2	NM_153450;NM_001144012;NR_026593;NM_015959	93.1034	-5.19746	2.02028e-07	1.4e-09	rs948847	3.8e-07	rs1424752
cg14707392	11	57479818	MED19;TMX2;TMX2;TMX2	NM_153450;NM_001144012;NR_026593;NM_015959	96.2264	-5.21565	1.8317e-07	1.4e-09	rs948847	3.8e-07	rs1424752
cg21717508	11	64793846	SNX15;SNX15	NM_147777;NM_013306	100	5.4076	6.38746e-08	4.6e-16	rs3782089	1.2e-07	rs664226
cg03101664	11	64794610	SNX15;SNX15	NM_147777;NM_013306	88.8889	5.63393	1.76151e-08	4.6e-16	rs3782089	1.2e-07	rs664226
cg03845683	11	64933489			84	-5.12486	2.97751e-07	4.6e-16	rs3782089	1e-08	rs754532
cg23079866	11	64936920	SPDYC	NM_001008778	80	4.98102	6.32491e-07	4.6e-16	rs3782089	1.3e-07	rs12292693
cg00477365	11	64937060	SPDYC	NM_001008778	100	5.16591	2.39269e-07	4.6e-16	rs3782089	3.3e-08	rs566908
cg01213895	11	65029414	POLA2	NM_002689	100	-5.41373	6.17269e-08	4.6e-16	rs3782089	2.6e-08	rs872805
cg09225861	11	65069680			83.3333	-5.04608	4.50974e-07	4.6e-16	rs3782089	3.6e-08	rs487989
cg01292856	11	65242576			83.3333	-6.94473	3.79195e-12	4.6e-16	rs3782089	4.6e-16	rs3782089
cg07029024	11	65249342			84.6154	-5.16185	2.44524e-07	4.6e-16	rs3782089	4.5e-13	rs686320
cg10628098	11	65292300	SCYL1;SCYL1	NM_001048218;NM_020680	89.3617	-6.7768	1.22867e-11	4.6e-16	rs3782089	4.6e-16	rs3782089
cg09801334	11	65315625	LTBP3;LTBP3;LTBP3	NM_001164266;NM_021070;NM_001130144	83.3333	-6.75461	1.43224e-11	4.6e-16	rs3782089	4.5e-13	rs686320
cg03101763	11	65319844	LTBP3;LTBP3;LTBP3	NM_001164266;NM_021070;NM_001130144	87.5	8.07986	6.48419e-16	4.6e-16	rs3782089	4.6e-16	rs3782089
cg01669108	11	65646791	CTSW	NM_001335	80.7692	-5.10797	3.25638e-07	4.6e-16	rs3782089	1.2e-09	rs606978
cg20853702	11	65655426	FIBP;FIBP	NM_004214;NM_198897	80.6452	5.6228	1.87886e-08	4.6e-16	rs3782089	9.3e-08	rs687672
cg14248369	11	65735102	SART1	NM_005146	100	5.07691	3.83633e-07	4.6e-16	rs3782089	1.9e-09	rs624273
cg02427764	11	65769310	BANF1;BANF1;EIF1AD	NM_001143985;NM_003860;NM_032325	82.3529	-5.14468	2.67975e-07	4.6e-16	rs3782089	1.2e-09	rs606978
cg09783858	11	65769428	EIF1AD;EIF1AD;BANF1;BANF1	NM_032325;NM_032325;NM_003860;NM_001143985	88.8889	5.94019	2.84698e-09	4.6e-16	rs3782089	3.2e-09	rs11227153
cg17985854	11	65770987	BANF1;EIF1AD;BANF1	NM_001143985;NM_032325;NM_003860	93.1034	-5.99277	2.06301e-09	4.6e-16	rs3782089	1.6e-09	rs528736
cg07539927	11	65780880	CST6	NM_001323	80	-6.20699	5.40083e-10	4.6e-16	rs3782089	2.7e-09	rs552130
cg09700701	11	65816819	GAL3ST3	NM_033036	80	5.52645	3.26772e-08	4.6e-16	rs3782089	1.2e-09	rs606978
cg01372058	11	65819448	SF3B2	NM_006842	100	5.04739	4.47893e-07	4.6e-16	rs3782089	1.8e-07	rs7932272
cg26679405	11	66247800	DPP3;DPP3	NM_005700;NM_130443	85.7143	-5.46545	4.61738e-08	4.6e-16	rs3782089	4.1e-06	rs3741360
cg05475524	11	66326798	ACTN3	NM_001104	81.25	7.19698	6.1563e-13	4.6e-16	rs3782089	6.4e-15	rs7112925
cg24987259	11	66336293	CTSF	NM_003793	81.8182	-5.31618	1.05967e-07	4.6e-16	rs3782089	1.8e-07	rs7932272
cg15429888	11	66742827	C11orf86;C11orf86	NM_001136485;NM_001136485	92.8571	5.84696	5.00644e-09	2.4e-15	rs2282502	5.1e-08	rs7935749
cg02340541	11	68451699	GAL	NM_015973	83.3333	-5.44086	5.30245e-08	4.4e-12	rs4930585	5.8e-10	rs7128942
cg06269115	11	68451849	GAL	NM_015973	87.234	-6.01716	1.77505e-09	4.4e-12	rs4930585	2.8e-10	rs3736228
cg21670003	11	68867965			94.4444	5.21495	1.83867e-07	4.4e-12	rs4930585	2.5e-08	rs10750840
cg25903143	11	68920466			89.6552	5.23689	1.63302e-07	4.4e-12	rs4930585	3e-07	rs11228498
cg21844144	11	68920550			80	5.10979	3.22519e-07	4.4e-12	rs4930585	3e-07	rs11228498
cg00317879	11	68920611			94.7368	5.2886	1.23255e-07	4.4e-12	rs4930585	1.1e-07	rs10792020
cg18168310	11	68920771			86.8421	6.41315	1.4254e-10	4.4e-12	rs4930585	8.2e-08	rs10896398
cg26540315	11	69264657			88.6364	6.17124	6.77544e-10	4.4e-12	rs4930585	1.7e-08	rs12146455
cg17064090	11	69264679			91.8367	5.43509	5.47694e-08	4.4e-12	rs4930585	1.7e-08	rs12146455
cg26830558	11	69874845			87.5	-5.81015	6.24188e-09	7.4e-11	rs4357716	7.8e-10	rs2509133
cg15682194	11	69925136	ANO1	NM_018043	91.3043	5.15102	2.59072e-07	7.4e-11	rs4357716	3.3e-09	rs2509132
cg13616912	11	74442740	CHRDL2	NM_015424	100	-5.23278	1.66979e-07	1.9e-23	rs606452	1.1e-08	rs11236281
cg26247064	11	74466198	RNF169	NM_001098638	100	-5.59623	2.1906e-08	1.9e-23	rs606452	5.9e-08	rs527661
cg17700453	11	74657466	XRRA1	NM_182969	96.0526	-5.26372	1.4117e-07	1.9e-23	rs606452	2.1e-08	rs514534
cg07207490	11	118492463	PHLDB1;PHLDB1;PHLDB1	NM_001144759;NM_015157;NM_001144758	81.4815	5.97219	2.34095e-09	7.2e-15	rs625735	3.9e-10	rs693306
cg15505737	11	118505096	PHLDB1;PHLDB1;PHLDB1	NM_001144759;NM_015157;NM_001144758	93.5484	-7.27301	3.51571e-13	7.2e-15	rs625735	7.2e-15	rs625735
cg04173919	11	118528438	PHLDB1;PHLDB1;PHLDB1	NM_001144759;NM_015157;NM_001144758	94.2857	6.58287	4.61436e-11	7.2e-15	rs625735	5.8e-11	rs745663
cg24899006	11	118978955	C2CD2L	NM_014807	81.4815	5.10963	3.22797e-07	7.2e-15	rs625735	2e-08	rs674424
cg03947203	11	118987153	C2CD2L	NM_014807	87.8788	6.23762	4.44283e-10	7.2e-15	rs625735	3e-10	rs644867
cg09120934	11	120187999	POU2F3	NM_014352	84.6154	5.75177	8.83131e-09	2e-12	rs10790381	4.1e-10	rs12421941
cg14473756	11	122847823			100	-5.54653	2.9139e-08	4.9e-10	rs1461503	4.9e-10	rs1461503
cg02851062	11	122848983	BSX	NM_001098169	100	-5.15124	2.58774e-07	4.9e-10	rs1461503	4.9e-09	rs2061603
cg00408348	11	122851122	BSX	NM_001098169	84.6154	-6.08306	1.17913e-09	4.9e-10	rs1461503	4.9e-10	rs1461503
cg06172475	11	128563903	FLI1;FLI1;FLI1	NM_002017;NM_002017;NM_001167681	100	6.89609	5.34548e-12	2.7e-14	rs11221442	2.7e-14	rs11221442
cg03340701	11	128693801			90.3226	5.43734	5.40818e-08	2.7e-14	rs11221442	1e-05	rs608764
cg26388816	12	570155	B4GALNT3	NM_173593	80.6452	-6.41305	1.42638e-10	6.5e-10	rs11612228	6.5e-10	rs11612228
cg20907806	12	570249	B4GALNT3	NM_173593	82.3529	-6.47378	9.55798e-11	6.5e-10	rs11612228	6.5e-10	rs11612228
cg12366518	12	590469	B4GALNT3	NM_173593	80	5.74245	9.33182e-09	6.5e-10	rs11612228	1.3e-08	rs215224
cg07019303	12	11859760	ETV6	NM_001987	88.8889	-8.85536	8.34115e-19	7.6e-24	rs2856321	6.5e-23	rs17818498
cg24279017	12	11877740	ETV6	NM_001987	100	-9.18248	4.21286e-20	7.6e-24	rs2856321	6.5e-23	rs17818498
cg15026265	12	28283812			95.6522	6.20109	5.60726e-10	2.4e-33	rs11049545	9.8e-13	rs1912782
cg17971306	12	28343290			88.2353	-10.8851	1.35682e-27	2.4e-33	rs11049545	3e-29	rs10843111
cg07876320	12	28346883			100	9.91555	3.56282e-23	2.4e-33	rs11049545	5.4e-33	rs17432330
cg13890972	12	28721907			100	-7.17315	7.32936e-13	2.4e-33	rs11049545	9.8e-13	rs1912782
cg06086198	12	29021552			95.6522	5.60864	2.03925e-08	2.4e-33	rs11049545	4.5e-09	rs11049887
cg03745386	12	29534188	ERGIC2	NM_016570	96	5.32226	1.02489e-07	5.1e-33	rs10506032	4.1e-11	rs7953619
cg23829395	12	46796953			86.1111	6.23382	4.55187e-10	6.2e-13	rs10880969	6.2e-13	rs10880969
cg09447675	12	46877466			100	-5.84986	4.91993e-09	6.2e-13	rs10880969	4.3e-10	rs7960808
cg04094478	12	47220092	SLC38A4;SLC38A4	NM_018018;NM_001143824	92.1053	4.96962	6.70843e-07	6.2e-13	rs10880969	1.3e-09	rs12313929
cg23835453	12	53646929	MFSD5;MFSD5	NM_032889;NM_001170790	90	5.12042	3.04862e-07	1.3e-07	rs7398691	1.3e-07	rs7398691
cg14296129	12	56367904	RAB5B;RAB5B	NM_002868;NM_002868	91.4894	5.91279	3.36354e-09	1.1e-15	rs17118431	1.1e-15	rs17118431
cg11829390	12	56659282	COQ10A	NM_144576	80.7692	-8.22332	1.97939e-16	1.1e-15	rs17118431	1.1e-15	rs17118431
cg24498746	12	56679727	CS	NM_004077	82.3529	-6.2032	5.53253e-10	1.1e-15	rs17118431	5.4e-15	rs808919
cg26714650	12	56694279	CS	NM_004077	86.2069	-7.62806	2.38311e-14	1.1e-15	rs17118431	1.1e-15	rs17118431
cg26734620	12	56694298	CS	NM_004077	93.3333	6.83978	7.93131e-12	1.1e-15	rs17118431	1.7e-15	rs2371454
cg26316697	12	56727976	PAN2;PAN2;PAN2	NM_001127460;NM_014871;NM_001166279	86.4407	6.53121	6.52394e-11	1.1e-15	rs17118431	1.1e-15	rs17118431
cg02705573	12	56728493	PAN2;PAN2;PAN2	NM_001127460;NM_014871;NM_001166279	85.7143	-7.38197	1.55966e-13	1.1e-15	rs17118431	1.1e-15	rs17118431
cg08136221	12	58007983	GEFT;GEFT	NM_182947;NM_001111270	85.7143	-6.57267	4.94212e-11	4.3e-13	rs10877030	8.7e-12	rs10083154
cg08244443	12	58013900	SLC26A10;SLC26A10	NM_133489;NM_133489	87.5	-5.95409	2.6153e-09	4.3e-13	rs10877030	8.7e-12	rs10083154
cg10605137	12	58016356	SLC26A10	NM_133489	85.7143	-6.36511	1.95152e-10	4.3e-13	rs10877030	2e-12	rs774887
cg25392692	12	58021309	B4GALNT1	NM_001478	81.8182	-5.46389	4.65815e-08	4.3e-13	rs10877030	3.2e-12	rs10876993
cg15848620	12	58087721	OS9;OS9;OS9;OS9	NM_001017958;NM_001017957;NM_001017956;NM_006812	85.3659	-5.78729	7.15297e-09	4.3e-13	rs10877030	4.3e-12	rs10877008
cg18357645	12	58087776	OS9;OS9;OS9;OS9;OS9;OS9;OS9;OS9	NM_001017957;NM_006812;NM_001017956;NM_001017957;NM_006812;NM_001017958;NM_001017956;NM_001017958	87.5	5.32206	1.02601e-07	4.3e-13	rs10877030	8.7e-12	rs10083154
cg22490255	12	58138949	TSPAN31	NM_005981	83.3333	-6.21756	5.0495e-10	4.3e-13	rs10877030	4.9e-12	rs10783844
cg04478727	12	58166393	METTL1;FAM119B;FAM119B;FAM119B;METTL1;FAM119B	NM_023033;NM_015433;NM_206914;NM_015433;NM_005371;NM_206914	87.5	-5.8675	4.42415e-09	4.3e-13	rs10877030	2.3e-12	rs1599750
cg17332198	12	58209913	AVIL	NM_006576	82.8571	6.69598	2.14237e-11	4.3e-13	rs10877030	1e-11	rs7314152
cg00677455	12	58241039	CTDSP2	NM_005730	83.3333	-6.52089	6.98922e-11	4.3e-13	rs10877030	4.3e-13	rs10877030
cg02732509	12	58241200	CTDSP2	NM_005730	90	-6.50692	7.67085e-11	4.3e-13	rs10877030	2.3e-12	rs1599750
cg23105471	12	58241215	CTDSP2	NM_005730	80.7692	-6.28886	3.19808e-10	4.3e-13	rs10877030	2.3e-12	rs1599750
cg04878072	12	58259474			100	6.77036	1.28462e-11	4.3e-13	rs10877030	4.8e-12	rs2002275
cg05960938	12	58272307			100	7.24279	4.3956e-13	4.3e-13	rs10877030	4.3e-13	rs10877030
cg06103029	12	58299321			100	-6.03222	1.61722e-09	4.3e-13	rs10877030	7.6e-11	rs11172372
cg23189194	12	58679494			92	5.0349	4.78102e-07	4.3e-13	rs10877030	1.7e-10	rs7979246
cg02717150	12	66136179			96.875	9.49442	2.21446e-21	4.5e-90	rs8756	9e-85	rs1038196
cg02802391	12	66357083	HMGA2	NM_003483	84.4444	8.9428	3.79442e-19	4.5e-90	rs8756	1.8e-46	rs1871674
cg12211040	12	66559342	TMBIM4	NM_016056	93.2432	-5.53219	3.16253e-08	4.5e-90	rs8756	1e-33	rs11175992
cg01749569	12	69678096			91.1765	-6.07337	1.25254e-09	4.4e-29	rs10748128	3.6e-12	rs13377945
cg05974580	12	69863874	FRS2;FRS2	NM_006654;NM_001042555	90.7407	5.21105	1.87778e-07	4.4e-29	rs10748128	2.3e-10	rs10878992
cg04609875	12	70763703	KCNMB4	NM_014505	96	-6.53543	6.34248e-11	4.4e-29	rs10748128	4.4e-29	rs10748128
cg06728103	12	93930699			100	5.66721	1.45141e-08	2.6e-49	rs11611927	1.3e-11	rs11107062
cg18151635	12	93972918			92.1053	-13.0708	4.83452e-39	2.6e-49	rs11611927	3.3e-45	rs7310512
cg19571390	12	94157676	CRADD	NM_003805	84.2105	-10.8621	1.74746e-27	2.6e-49	rs11611927	1.3e-29	rs10745660
cg07794981	12	103084552			100	5.27334	1.33962e-07	1.5e-19	rs7971536	3.3e-09	rs833706
cg03857047	12	104351201	C12orf73	NM_001135570	88.8889	5.76539	8.14695e-09	4.7e-09	rs2164747	4.7e-09	rs2164747
cg07522422	12	104351251	C12orf73	NM_001135570	100	5.70253	1.18041e-08	4.7e-09	rs2164747	4.7e-09	rs2164747
cg18924222	12	104444128	GLT8D2	NM_031302	92	5.22795	1.71395e-07	4.7e-09	rs2164747	1.4e-08	rs1866074
cg13071569	12	107296946			92.3077	-5.36278	8.19523e-08	8.7e-09	rs1053051	2.3e-08	rs1348566
cg08817693	12	107348944	C12orf23	NM_152261	84.8485	5.41361	6.17663e-08	8.7e-09	rs1053051	2.3e-08	rs1348566
cg06496078	12	107350075	C12orf23	NM_152261	100	5.57449	2.48263e-08	8.7e-09	rs1053051	2.3e-08	rs1348566
cg01776926	12	116560359	MED13L	NM_015335	82.7586	5.44139	5.28658e-08	3.4e-09	rs17498648	3.6e-09	rs11615689
cg07470634	12	120666924	PXN;PXN;PXN	NM_025157;NM_001080855;NM_002859	85.7143	-5.77143	7.85996e-09	5.6e-09	rs2649996	8.3e-08	rs2286046
cg02419362	12	121203948	SPPL3	NM_139015	97.1429	-5.07109	3.95553e-07	5.6e-09	rs2649996	2.4e-08	rs558275
cg12635120	12	121345228			85.9649	-5.07106	3.95605e-07	5.6e-09	rs2649996	5.6e-09	rs2649996
cg08869118	12	122617908	MLXIP	NM_014938	85.7143	5.47955	4.26407e-08	3.3e-21	rs7299943	6.5e-08	rs7978353
cg01402099	12	122651715	LRRC43	NM_152759	100	-5.61608	1.95343e-08	7.5e-23	rs1106240	3.4e-10	rs4372487
cg23029597	12	123009494	RSRC2;RSRC2;RSRC2	NM_198262;NM_198261;NM_023012	80.5556	-5.65556	1.55338e-08	1e-26	rs7980687	1e-09	rs7979863
cg15656257	12	123450216	ABCB9;ABCB9;ABCB9	NM_203444;NM_019624;NM_019625	88.8889	-9.18304	4.19093e-20	1e-26	rs7980687	1.8e-19	rs937564
cg00376283	12	123451042	ABCB9;ABCB9;ABCB9;ABCB9;ABCB9	NM_203444;NM_019624;NM_019624;NM_019625;NM_019625	86.3636	-5.96116	2.50454e-09	1e-26	rs7980687	3.3e-21	rs7299943
cg17436506	12	123463405	ARL6IP4;ARL6IP4;OGFOD2;ARL6IP4;ARL6IP4	NM_018694;NM_001002251;NM_024623;NM_016638;NM_001002252	85.7143	6.18012	6.40519e-10	1e-26	rs7980687	5.5e-09	rs10773921
cg02203224	12	123464087	ARL6IP4;ARL6IP4;OGFOD2;ARL6IP4;ARL6IP4	NM_018694;NM_001002251;NM_024623;NM_016638;NM_001002252	81.25	5.50421	3.70818e-08	1e-26	rs7980687	3.3e-09	rs1790121
cg13010344	12	123464640	ARL6IP4;ARL6IP4;ARL6IP4;ARL6IP4	NM_018694;NM_001002251;NM_016638;NM_001002252	82.3529	5.82449	5.72861e-09	1e-26	rs7980687	3e-11	rs1727295
cg07899411	12	123604434			85.7143	-7.62035	2.52994e-14	1e-26	rs7980687	3.9e-21	rs1727326
cg01687878	12	123616817			90	7.93753	2.06254e-15	1e-26	rs7980687	1.7e-22	rs1790116
cg27473871	12	123636279			85.4839	7.00592	2.45361e-12	1e-26	rs7980687	2.4e-22	rs2337934
cg22775801	12	123636480			80.6452	9.79948	1.13165e-22	1e-26	rs7980687	1.7e-22	rs1790116
cg16389456	12	123636548			80	9.99979	1.52717e-23	1e-26	rs7980687	3.3e-21	rs7299943
cg15175608	12	123636717			81.25	-8.69075	3.60067e-18	1e-26	rs7980687	2e-21	rs884548
cg18594669	12	124364423	DNAH10	NM_207437	100	-5.21266	1.86151e-07	1e-26	rs7980687	6.5e-07	rs9669530
cg19781462	12	124744261			93.9394	5.13883	2.76451e-07	1e-26	rs7980687	2.5e-10	rs11057491
cg07227671	12	124780924	FAM101A	NM_181709	87.5	-6.41437	1.41404e-10	1e-26	rs7980687	3e-18	rs4765540
cg22977745	12	124908931	NCOR2;NCOR2	NM_006312;NM_001077261	100	-5.44461	5.19187e-08	4.3e-21	rs1809889	3e-18	rs4765540
cg27141534	12	124922600	NCOR2;NCOR2	NM_006312;NM_001077261	100	7.63742	2.21625e-14	4.3e-21	rs1809889	3.9e-14	rs4765544
cg00827893	13	33162946	PDS5B	NM_015032	100	-6.24824	4.151e-10	8.6e-12	rs2010997	8.6e-12	rs2010997
cg23869158	13	47126023	LRCH1;LRCH1;LRCH1	NM_001164213;NM_015116;NM_001164211	92	-5.82166	5.82666e-09	9.8e-12	rs6561319	9.8e-12	rs6561319
cg01205267	13	47126300	LRCH1;LRCH1;LRCH1	NM_001164213;NM_015116;NM_001164211	93.75	-6.05428	1.41045e-09	9.8e-12	rs6561319	9.8e-12	rs6561319
cg11342437	13	47126328	LRCH1;LRCH1;LRCH1	NM_001164213;NM_015116;NM_001164211	93.3333	-6.3415	2.27537e-10	9.8e-12	rs6561319	9.8e-12	rs6561319
cg19038230	13	47126445	LRCH1;LRCH1;LRCH1	NM_001164213;NM_015116;NM_001164211	87.5	-6.53022	6.5671e-11	9.8e-12	rs6561319	9.8e-12	rs6561319
cg19833103	13	47126551	LRCH1;LRCH1;LRCH1	NM_001164213;NM_015116;NM_001164211	100	-6.38217	1.74598e-10	9.8e-12	rs6561319	9.8e-12	rs6561319
cg21801165	13	50210231			95.8333	7.05223	1.76071e-12	1.1e-69	rs3118905	1.1e-63	rs1327646
cg18886427	13	50265802	EBPL	NM_032565	95.8333	5.13645	2.79977e-07	1.1e-69	rs3118905	1.9e-17	rs9568298
cg20412687	13	50265817	EBPL	NM_032565	100	7.48161	7.34167e-14	1.1e-69	rs3118905	3.7e-16	rs9568328
cg22243583	13	50656529	DLEU1;DLEU2	NR_002605;NR_002612	97.7273	8.95746	3.32236e-19	1.1e-69	rs3118905	9.2e-27	rs2687950
cg00476054	13	50705383			90	-6.81665	9.31902e-12	1.1e-69	rs3118905	5e-20	rs2066591
cg23575603	13	50707753			89.4737	5.19877	2.00615e-07	1.1e-69	rs3118905	1.2e-11	rs4942889
cg04945335	13	50854766			87.5	-6.12179	9.25299e-10	1.1e-69	rs3118905	2.8e-17	rs706606
cg17976839	13	50923823			100	6.98611	2.82615e-12	1.1e-69	rs3118905	1.4e-13	rs2532964
cg10393508	13	50950265			100	5.9836	2.18263e-09	1.1e-69	rs3118905	7.3e-16	rs2066647
cg15445281	13	51163726			100	4.99865	5.77321e-07	1.1e-69	rs3118905	2.5e-24	rs3118904
cg20647118	13	92051786	GPC5	NM_004466	96.0784	5.41219	6.22569e-08	8.4e-15	rs7319045	1.2e-07	rs7983063
cg25169784	13	96706045	UGGT2	NM_020121	96.1538	5.00152	5.68816e-07	1.4e-07	rs675144	1.4e-07	rs675144
cg24890222	13	115000162	CDC16;CDC16	NM_003903;NM_001078645	90	6.49743	8.17025e-11	3.4e-11	rs7319446	3.4e-11	rs7319446
cg24704211	13	115000206	CDC16;CDC16	NM_003903;NM_001078645	88.8889	6.35599	2.07088e-10	3.4e-11	rs7319446	7.2e-11	rs7324744
cg04718414	13	115000211	CDC16;CDC16	NM_003903;NM_001078645	96.7742	6.43152	1.26337e-10	3.4e-11	rs7319446	3.4e-11	rs7319446
cg22958605	13	115000234	CDC16;CDC16	NM_003903;NM_001078645	100	6.40651	1.4889e-10	3.4e-11	rs7319446	3.4e-11	rs7319446
cg13408636	14	23772548	PPP1R3E	NR_026862	100	6.92359	4.40346e-12	2.6e-12	rs4280164	2.4e-09	rs7159281
cg23604876	14	23772695	PPP1R3E	NR_026862	100	5.73458	9.77527e-09	2.6e-12	rs4280164	3.4e-09	rs2231301
cg18688254	14	24701745	GMPR2;GMPR2;GMPR2;GMPR2;GMPR2;NEDD8;GMPR2	NM_001002001;NM_001002000;NM_001002002;NM_001002001;NM_016576;NM_006156;NM_001002000	100	-5.01783	5.22581e-07	3.2e-22	rs1950500	6.6e-13	rs4981504
cg06768599	14	24785488	LTB4R;LTB4R	NM_001143919;NM_181657	93.3333	-6.13258	8.64634e-10	3.2e-22	rs1950500	5.1e-13	rs2228233
cg02879798	14	24800305	ADCY4	NM_139247	93.3333	-5.97404	2.31446e-09	3.2e-22	rs1950500	8.3e-14	rs2295300
cg18846074	14	24801073	ADCY4	NM_139247	88.8889	-5.56464	2.62697e-08	3.2e-22	rs1950500	7.1e-15	rs3212242
cg09822192	14	24801191	ADCY4	NM_139247	95.7746	-5.26313	1.41621e-07	3.2e-22	rs1950500	7.1e-15	rs3212242
cg02098786	14	24801794	ADCY4	NM_139247	100	7.10588	1.19558e-12	3.2e-22	rs1950500	7.1e-15	rs3212242
cg22990158	14	24802150	ADCY4	NM_139247	100	6.89664	5.32475e-12	3.2e-22	rs1950500	9.9e-14	rs1109152
cg05185634	14	24804750	ADCY4	NM_139247	95.122	5.385	7.24438e-08	3.2e-22	rs1950500	8.3e-14	rs2295300
cg01714342	14	24809593	RIPK3	NM_006871	100	7.22876	4.87411e-13	3.2e-22	rs1950500	1.6e-13	rs4981507
cg10318258	14	24809759	RIPK3	NM_006871	100	6.46938	9.84053e-11	3.2e-22	rs1950500	2.4e-10	rs1109153
cg26158983	14	24835040	NFATC4	NM_001136022	100	9.49923	2.11448e-21	3.2e-22	rs1950500	3.2e-22	rs1950500
cg04267345	14	24835104	NFATC4	NM_001136022	100	-6.46202	1.03315e-10	3.2e-22	rs1950500	3.4e-17	rs10129213
cg06993714	14	24835343	NFATC4	NM_001136022	95.8333	-7.92817	2.22391e-15	3.2e-22	rs1950500	3.4e-17	rs10129213
cg13536265	14	24836539	NFATC4;NFATC4	NM_001136022;NM_004554	100	6.04359	1.50726e-09	3.2e-22	rs1950500	1e-13	rs2229309
cg20941956	14	24837072	NFATC4;NFATC4	NM_001136022;NM_004554	96.4286	5.15892	2.4838e-07	3.2e-22	rs1950500	5.1e-13	rs2228233
cg07166546	14	35805898			100	5.98555	2.15665e-09	4.9e-11	rs12435366	5.7e-11	rs10135277
cg06807696	14	35832310			100	5.37976	7.45859e-08	4.9e-11	rs12435366	8.5e-11	rs17114075
cg04177945	14	35838240			89.1892	5.75559	8.63389e-09	4.9e-11	rs12435366	8.5e-11	rs17114075
cg19795520	14	35838885			88	6.31238	2.74774e-10	4.9e-11	rs12435366	8.5e-11	rs17114075
cg03549618	14	35838977			92.5	5.94906	2.69687e-09	4.9e-11	rs12435366	8.5e-11	rs17114075
cg16518861	14	35871715	NFKBIA	NM_020529	86.3636	6.38722	1.68924e-10	4.9e-11	rs12435366	8.5e-11	rs17114075
cg00689225	14	35871954	NFKBIA	NM_020529	82.7586	5.86995	4.35922e-09	4.9e-11	rs12435366	8.5e-11	rs17114075
cg04545963	14	35872393	NFKBIA	NM_020529	81.4815	5.64986	1.60581e-08	4.9e-11	rs12435366	8.5e-11	rs17114075
cg10257302	14	55907427	TBPL2	NM_199047	96	5.38781	7.13225e-08	4.1e-13	rs927381	1.5e-07	rs1959443
cg04380297	14	55907460	TBPL2	NM_199047	93.75	5.03671	4.73614e-07	4.1e-13	rs927381	1.5e-07	rs1959443
cg18819791	14	59799583	DAAM1	NM_014992	100	-5.43753	5.40227e-08	4.8e-22	rs4901977	1.9e-09	rs11624136
cg16353381	14	59862234			91.4286	4.98046	6.34333e-07	1.9e-26	rs1254266	2e-07	rs1253112
cg10841540	14	59907007			90.9091	4.99972	5.7415e-07	1.9e-26	rs1254266	1.1e-06	rs8009877
cg13139697	14	60063073	RTN1;RTN1;RTN1	NM_206852;NM_021136;NM_206857	100	-5.54568	2.92816e-08	3e-35	rs2093210	2e-07	rs1253112
cg26930006	14	60798844			100	-7.81093	5.67671e-15	3e-35	rs2093210	2.5e-25	rs1254319
cg18240143	14	60952599	C14orf39	NM_174978	90.7407	-6.11985	9.3662e-10	3e-35	rs2093210	1.2e-12	rs2020892
cg27398547	14	60952738	C14orf39;C14orf39	NM_174978;NM_174978	91.8919	-6.05446	1.40887e-09	3e-35	rs2093210	1.2e-09	rs6573314
cg20895058	14	60983335			100	-8.42313	3.66561e-17	3e-35	rs2093210	7e-26	rs1254260
cg24699266	14	61103667			96.7742	5.16345	2.4244e-07	3e-35	rs2093210	4.9e-10	rs1955690
cg02320543	14	61109545			100	7.32846	2.32817e-13	3e-35	rs2093210	1e-25	rs1266416
cg01894498	14	61655848			93.75	5.02953	4.9169e-07	3e-35	rs2093210	5.8e-20	rs1010053
cg18507732	14	65345681			91.6667	5.898	3.6794e-09	3.7e-12	rs2781373	1e-11	rs7145112
cg18730905	14	65452914	FNTB	NM_002028	81.25	5.67215	1.41013e-08	3.7e-12	rs2781373	5.9e-11	rs12887607
cg26396452	14	65542826	MAX;MAX;MAX;MAX	NM_002382;NM_197957;NM_145112;NM_145113	96	-6.84033	7.90127e-12	3.7e-12	rs2781373	3.7e-12	rs2151755
cg16583315	14	65563665	MAX;MAX;MAX;MAX;MAX;MAX	NM_145116;NM_145112;NM_145114;NM_197957;NM_002382;NM_145113	96	6.6858	2.29661e-11	3.7e-12	rs2781373	5.2e-12	rs1270074
cg19578161	14	68482919	RAD51L1;RAD51L1;RAD51L1	NM_133509;NM_002877;NM_133510	91.3043	5.3161	1.06014e-07	3.8e-14	rs1980850	2.3e-12	rs8021404
cg07112884	14	68548136	RAD51L1;RAD51L1;RAD51L1	NM_133509;NM_002877;NM_133510	100	-7.07903	1.4517e-12	3.8e-14	rs1980850	1.7e-12	rs11624484
cg18825221	14	68749962	RAD51L1;RAD51L1;RAD51L1	NM_133509;NM_002877;NM_133510	100	6.15698	7.41447e-10	3.8e-14	rs1980850	4.2e-10	rs2208397
cg10975863	14	68830704	RAD51L1;RAD51L1;RAD51L1	NM_133509;NM_002877;NM_133510	97.8261	-6.84925	7.42401e-12	3.8e-14	rs1980850	2.2e-11	rs7158544
cg13803234	14	68830813	RAD51L1;RAD51L1;RAD51L1	NM_133509;NM_002877;NM_133510	94.5455	-7.39464	1.41793e-13	3.8e-14	rs1980850	1.2e-13	rs2588808
cg04718050	14	69281297			97.0588	-5.02798	4.95662e-07	3.8e-14	rs1980850	3.2e-12	rs7141450
cg11881202	14	73712967	PAPLN	NM_173462	85.7143	-5.45699	4.84286e-08	5.9e-09	rs2215061	1.8e-08	rs8012614
cg15981604	14	74982655	LTBP2	NM_000428	100	-9.17075	4.69747e-20	6.4e-20	rs862034	6.4e-20	rs862034
cg07531056	14	75013390	LTBP2	NM_000428	95.6522	6.85385	7.18904e-12	6.4e-20	rs862034	8.4e-20	rs862031
cg15467112	14	75489610	MLH3;MLH3	NM_001040108;NM_014381	91.1765	-5.05435	4.31858e-07	6.4e-20	rs862034	1.3e-08	rs910316
cg05428298	14	75536360	FAM164C;FAM164C;FAM164C;FAM164C	NM_001042430;NM_024643;NM_024643;NM_001042430	87.5	5.53869	3.04741e-08	6.4e-20	rs862034	9.7e-09	rs10149880
cg08847533	14	75593920	NEK9	NM_033116	92.1053	-5.65932	1.5197e-08	6.4e-20	rs862034	9.7e-09	rs10149880
cg09945151	14	75594005	NEK9	NM_033116	100	-5.50761	3.63734e-08	6.4e-20	rs862034	1e-08	rs3742773
cg08310116	14	75594752	NEK9	NM_033116	94.1176	-5.5614	2.67627e-08	6.4e-20	rs862034	1e-08	rs3742773
cg12149606	14	75614186	TMED10	NM_006827	82.6087	-5.60361	2.09938e-08	6.4e-20	rs862034	6.2e-09	rs175425
cg17319007	14	92414300	FBLN5	NM_006329	97.0588	-6.64369	3.05935e-11	4.2e-20	rs7155279	6.4e-17	rs10220696
cg14974772	14	92414425	FBLN5	NM_006329	88.2353	-6.41967	1.36565e-10	4.2e-20	rs7155279	4.6e-20	rs7154721
cg08312152	14	92418138			100	8.68638	3.74156e-18	4.2e-20	rs7155279	4.6e-20	rs7154721
cg14531093	14	102973717	ANKRD9	NM_152326	100	5.91559	3.30685e-09	4.7e-15	rs12882130	2e-12	rs942024
cg16727416	14	102974979	ANKRD9	NM_152326	100	6.75224	1.45581e-11	4.7e-15	rs12882130	8.5e-13	rs8011721
cg16787352	14	102975405	ANKRD9	NM_152326	95.8333	6.27535	3.48855e-10	4.7e-15	rs12882130	8.5e-13	rs8011721
cg04245961	14	103889369	MARK3;MARK3;MARK3;MARK3;MARK3	NM_001128919;NM_002376;NM_001128918;NM_001128920;NM_001128921	92.8571	6.38708	1.69084e-10	4.7e-15	rs12882130	4.7e-15	rs12882130
cg24761597	14	103984978			100	5.23576	1.64309e-07	4.7e-15	rs12882130	4.7e-09	rs10141157
cg21845957	14	103988428	CKB	NM_001823	100	6.4204	1.35918e-10	4.7e-15	rs12882130	1e-14	rs17679127
cg05786809	14	103989478	CKB	NM_001823	90.9091	5.87207	4.30395e-09	4.7e-15	rs12882130	1e-14	rs17679127
cg11468522	14	103989789	CKB	NM_001823	93.3333	5.69118	1.26167e-08	4.7e-15	rs12882130	1e-14	rs17679127
cg19000871	14	103996768	TRMT61A	NM_152307	80.9524	5.37168	7.80052e-08	4.7e-15	rs12882130	6.6e-09	rs2236281
cg26938255	14	103997249	TRMT61A	NM_152307	88.8889	-5.68411	1.31495e-08	4.7e-15	rs12882130	1e-14	rs2065018
cg04998671	14	104000505	TRMT61A	NM_152307	94.5946	5.32903	9.87371e-08	4.7e-15	rs12882130	3.8e-14	rs13987
cg21153102	15	41252147			100	-5.24724	1.54394e-07	3.3e-12	rs316618	2.9e-08	rs9796
cg23479056	15	41276147	INO80	NM_017553	96.4286	5.45542	4.88568e-08	3.3e-12	rs316618	2.9e-08	rs9796
cg00324520	15	41411926			85.7143	-6.16752	6.93685e-10	3.3e-12	rs316618	2.2e-11	rs11630656
cg07883696	15	41628806	NUSAP1;NUSAP1;NUSAP1	NM_018454;NM_016359;NM_001129897	92.3077	-6.1125	9.80794e-10	3.3e-12	rs316618	2.5e-10	rs17730589
cg13897914	15	41695294	NDUFAF1	NM_016013	80	-5.09214	3.54042e-07	3.3e-12	rs316618	2.3e-10	rs316611
cg18705301	15	41695430	NDUFAF1	NM_016013	91.4286	6.30394	2.90175e-10	3.3e-12	rs316618	3.5e-11	rs316604
cg03927133	15	41794293	ITPKA	NM_002220	82.1429	7.11322	1.13363e-12	3.3e-12	rs316618	3.3e-12	rs316618
cg26589785	15	41795304	ITPKA	NM_002220	80	5.20404	1.95008e-07	3.3e-12	rs316618	2.3e-10	rs316611
cg08180028	15	41796044	LTK;LTK;LTK	NM_001135685;NM_002344;NM_206961	90.9091	5.43343	5.5281e-08	3.3e-12	rs316618	3.4e-07	rs316617
cg22713900	15	41803592	LTK;LTK;LTK	NM_206961;NM_001135685;NM_002344	83.871	-5.60168	2.1229e-08	3.3e-12	rs316618	3.3e-12	rs316618
cg23120725	15	50975608	TRPM7	NM_017672	100	-5.70346	1.17398e-08	1.2e-15	rs16964211	9.8e-09	rs491907
cg11683125	15	51385476	TNFAIP8L3	NM_207381	100	5.24432	1.56861e-07	1.2e-15	rs16964211	7.4e-12	rs1075681
cg12122631	15	51387921	TNFAIP8L3	NM_207381	92.1053	5.20968	1.89162e-07	1.2e-15	rs16964211	1.1e-12	rs7183678
cg23343680	15	51397292	TNFAIP8L3	NM_207381	96.2025	-5.02277	5.09314e-07	1.2e-15	rs16964211	2e-14	rs7171847
cg12932492	15	51559826	CYP19A1;CYP19A1	NM_031226;NM_000103	92.8571	5.5378	3.06289e-08	1.2e-15	rs16964211	5.7e-10	rs11636686
cg09819222	15	51559977	CYP19A1;CYP19A1	NM_031226;NM_000103	88.2353	-5.31398	1.07256e-07	1.2e-15	rs16964211	1.6e-08	rs12050767
cg00456672	15	62358751	C2CD4A	NM_207322	97.2973	6.04178	1.52427e-09	5e-13	rs7178424	5e-13	rs7178424
cg19294311	15	62358920	C2CD4A	NM_207322	96.7742	6.4942	8.34779e-11	5e-13	rs7178424	7.5e-12	rs12592402
cg08200404	15	62359539	C2CD4A	NM_207322	96.7742	5.46519	4.624e-08	5e-13	rs7178424	1.9e-10	rs10519157
cg26210447	15	63449535	RPS27L	NM_015920	100	5.43687	5.42235e-08	3.6e-08	rs7162825	3.6e-08	rs7162825
cg01678084	15	67022087	SMAD6;SMAD6;SMAD6	NM_001142861;NR_027654;NM_005585	80	-6.97061	3.15559e-12	2.8e-10	rs2278604	8.5e-10	rs2439385
cg26876701	15	67458665	SMAD3;SMAD3;SMAD3;SMAD3	NM_005902;NM_001145103;NM_001145102;NM_001145104	100	-5.18763	2.12984e-07	2.8e-10	rs2278604	2.4e-08	rs17228212
cg13943355	15	67470870	SMAD3;SMAD3;SMAD3;SMAD3	NM_005902;NM_001145103;NM_001145104;NM_001145102	100	5.30466	1.12884e-07	2.8e-10	rs2278604	1e-06	rs11629568
cg01666796	15	70364327	TLE3;TLE3;TLE3	NM_001105192;NM_020908;NM_005078	100	-8.17378	2.98867e-16	1.4e-17	rs975210	1.4e-17	rs975210
cg12349571	15	70364359	TLE3;TLE3;TLE3	NM_001105192;NM_020908;NM_005078	100	-8.48495	2.15815e-17	1.4e-17	rs975210	1.4e-17	rs975210
cg11995137	15	72084660			100	-6.15379	7.56516e-10	8e-13	rs2306578	3.7e-10	rs11634405
cg04664328	15	72101672	NR2E3;NR2E3	NM_014249;NM_016346	94.7826	-6.0321	1.6184e-09	8e-13	rs2306578	1.3e-10	rs2415130
cg23331961	15	72564179	PARP6	NM_020214	100	5.08992	3.58217e-07	8e-13	rs2306578	7.5e-10	rs3784313
cg12166018	15	72564196	PARP6	NM_020214	93.3333	5.37914	7.48425e-08	8e-13	rs2306578	2.8e-09	rs2957745
cg21717017	15	74189922			94.4444	-8.08872	6.02933e-16	1.5e-29	rs5742915	1.1e-21	rs4886782
cg14508696	15	74199578			100	-10.4195	2.02102e-25	1.5e-29	rs5742915	1.1e-21	rs4886782
cg02812767	15	74218468	LOXL1	NM_005576	85.7143	-8.01028	1.1445e-15	1.5e-29	rs5742915	1.1e-21	rs4886782
cg00028013	15	74218697	LOXL1	NM_005576	90	-6.20747	5.38449e-10	1.5e-29	rs5742915	1.3e-14	rs893817
cg07317017	15	74218715	LOXL1	NM_005576	92.3077	-6.93948	3.93537e-12	1.5e-29	rs5742915	1.1e-21	rs4886782
cg10372921	15	74218733	LOXL1	NM_005576	92.8571	-7.62705	2.40194e-14	1.5e-29	rs5742915	1.1e-21	rs4886782
cg12594244	15	74218754	LOXL1	NM_005576	96.2963	-6.41462	1.41176e-10	1.5e-29	rs5742915	1.3e-14	rs893817
cg04436755	15	74218767	LOXL1	NM_005576	95.8333	-5.65037	1.601e-08	1.5e-29	rs5742915	1.3e-14	rs893817
cg20652404	15	74218904	LOXL1;LOXL1	NM_005576;NM_005576	93.3333	-5.7274	1.01984e-08	1.5e-29	rs5742915	1.4e-17	rs4243042
cg22590761	15	74218921	LOXL1;LOXL1	NM_005576;NM_005576	100	-5.47475	4.38134e-08	1.5e-29	rs5742915	1.3e-14	rs893817
cg01349856	15	74220517	LOXL1	NM_005576	97.7273	7.76851	7.94164e-15	1.5e-29	rs5742915	2.1e-20	rs5742914
cg23484268	15	74220776	LOXL1	NM_005576	83.3333	8.97753	2.7692e-19	1.5e-29	rs5742915	7.5e-20	rs4461027
cg18106898	15	74229671	LOXL1	NM_005576	92	-7.60885	2.76552e-14	1.5e-29	rs5742915	1.2e-17	rs4886868
cg02462661	15	74275622	STOML1	NM_004809	88.8889	-4.99045	6.02397e-07	1.5e-29	rs5742915	1e-07	rs11072468
cg13201644	15	74277634	STOML1	NM_004809	86.6667	-5.64138	1.68693e-08	1.5e-29	rs5742915	1.1e-15	rs4886574
cg03328299	15	74281983	STOML1	NM_004809	93.75	5.33545	9.5307e-08	1.5e-29	rs5742915	1.7e-20	rs4886761
cg11820585	15	74284253	STOML1	NM_004809	95.6522	-5.00596	5.55848e-07	1.5e-29	rs5742915	3.1e-14	rs1052622
cg18136895	15	74290733	PML;PML;PML;PML;PML;PML;PML;PML;PML	NM_033247;NM_033244;NM_002675;NM_033238;NM_033246;NM_033250;NM_033239;NM_033249;NM_033240	100	-5.07304	3.91499e-07	1.5e-29	rs5742915	3.1e-15	rs1036673
cg00075967	15	74495354	STRA6;STRA6;STRA6;STRA6;STRA6;STRA6	NM_001142617;NM_001142618;NM_001142618;NM_001142619;NM_022369;NM_001142620	94.5946	6.46724	9.98093e-11	1.5e-29	rs5742915	1.7e-20	rs4886761
cg26774156	15	74495384	STRA6;STRA6;STRA6;STRA6;STRA6;STRA6	NM_001142617;NM_001142618;NM_001142618;NM_001142619;NM_022369;NM_001142620	95.4545	5.51129	3.56206e-08	1.5e-29	rs5742915	6.2e-10	rs12907503
cg19831197	15	75639278	NEIL1	NM_024608	83.3333	-5.33211	9.70774e-08	6.6e-09	rs7163907	1.7e-08	rs4299117
cg12978308	15	75639433	NEIL1;NEIL1	NM_024608;NM_024608	100	-5.36111	8.27115e-08	6.6e-09	rs7163907	1.7e-08	rs4299117
cg20655648	15	75932815	IMP3	NM_018285	80	4.99653	5.83714e-07	1.7e-09	rs16968242	9.2e-09	rs4075522
cg23032427	15	76635953			86.9565	-5.1464	2.65533e-07	1.7e-09	rs16968242	1.7e-09	rs16968242
cg26291519	15	76640005			84.8485	5.20843	1.90449e-07	1.7e-09	rs16968242	1.7e-09	rs16968242
cg20194856	15	83361171	AP3B2	NM_004644	93.3333	-6.6092	3.86399e-11	1.1e-47	rs2257011	1.1e-47	rs2257011
cg02030270	15	84215725	SH3GL3;SH3GL3	NR_026799;NM_003027	100	-5.10888	3.2408e-07	8.2e-55	rs7162542	4.1e-11	rs11855643
cg15564896	15	84287328	SH3GL3;SH3GL3	NR_026799;NM_003027	90	11.506	1.23122e-30	8.2e-55	rs7162542	4e-31	rs2732162
cg01152302	15	84323770	ADAMTSL3	NM_207517	95.8333	5.10198	3.36116e-07	8.2e-55	rs7162542	2.4e-11	rs17600128
cg14598478	15	84363061	ADAMTSL3	NM_207517	89.2857	-10.8184	2.81546e-27	8.2e-55	rs7162542	1.7e-31	rs2554386
cg20353653	15	85143219	ZSCAN2;ZSCAN2;ZSCAN2	NM_181877;NM_017894;NM_001007072	88.8889	-5.37558	7.63372e-08	8.2e-55	rs7162542	2e-20	rs4842937
cg17866455	15	85173951	SCAND2;SCAND2	NR_003654;NR_004859	100	-5.47902	4.27677e-08	8.2e-55	rs7162542	1.7e-22	rs17300048
cg03337277	15	85177473	SCAND2;SCAND2	NR_004859;NR_003654	88.8889	-5.26141	1.42958e-07	8.2e-55	rs7162542	1.4e-20	rs12901010
cg12863693	15	85201151	NMB;NMB	NM_205858;NM_021077	92.3077	5.51425	3.50264e-08	8.2e-55	rs7162542	1.2e-10	rs17599989
cg17173187	15	85201210	NMB;NMB	NM_205858;NM_021077	90.9091	5.18791	2.12663e-07	8.2e-55	rs7162542	1.2e-10	rs17599989
cg18582073	15	85202042	NMB;NMB	NM_205858;NM_021077	96.875	-5.05362	4.33518e-07	8.2e-55	rs7162542	1.6e-15	rs4414460
cg01503516	15	85202406	NMB;NMB	NM_205858;NM_021077	92.5	-5.40908	6.33506e-08	8.2e-55	rs7162542	1.2e-22	rs12915234
cg09876464	15	85330779	ZNF592	NM_014630	97.9167	5.7399	9.47338e-09	8.2e-55	rs7162542	6.7e-25	rs11630705
cg13061976	15	85359001	ALPK3	NM_020778	94.1176	-5.12631	2.95479e-07	8.2e-55	rs7162542	1.7e-08	rs11634320
cg02903680	15	85526198	PDE8A;PDE8A	NM_173454;NM_002605	91.6667	5.82248	5.79796e-09	8.4e-53	rs8030379	2.5e-07	rs2174218
cg08123816	15	85640762	PDE8A;PDE8A	NM_173454;NM_002605	84	-5.03018	4.9002e-07	4.9e-23	rs2135551	4.9e-07	rs2304415
cg11038343	15	85920850			94.4444	-5.2099	1.88941e-07	2.7e-19	rs12906983	3.7e-10	rs8035516
cg17133734	15	86042851	AKAP13;AKAP13	NM_007200;NM_006738	95.3488	-5.07208	3.93494e-07	5.4e-19	rs11638630	2.9e-08	rs4843062
cg08867933	15	89150842	MIR1179	NR_031590	100	5.65144	1.59107e-08	2.8e-44	rs2280470	2.8e-44	rs2280470
cg14914908	15	89345688	ACAN;ACAN	NM_001135;NM_013227	84	5.75032	8.90764e-09	2.8e-44	rs2280470	3.5e-20	rs8028537
cg12497142	15	89411236	ACAN;ACAN	NM_001135;NM_013227	100	-5.20865	1.90215e-07	2.8e-44	rs2280470	8.1e-10	rs1879530
cg02557652	15	89741016	ABHD2;ABHD2	NM_152924;NM_007011	100	6.3427	2.25769e-10	2.8e-44	rs2280470	3.3e-12	rs16942918
cg00376910	15	89765061	RLBP1	NM_000326	84.6154	5.88489	3.98311e-09	2.8e-44	rs2280470	1.9e-09	rs3759921
cg18831671	15	89859939	FANCI;POLG;POLG;FANCI	NM_018193;NM_002693;NM_001126131;NM_001113378	96.2963	6.72811	1.71883e-11	2.8e-44	rs2280470	2.3e-12	rs2238300
cg04001880	15	89876213	POLG;POLG	NM_001126131;NM_002693	80	-6.27249	3.55314e-10	2.8e-44	rs2280470	9.8e-12	rs976072
cg01877814	15	89879097	POLG;POLG	NM_001126131;NM_002693	89.7436	-6.44021	1.19307e-10	2.8e-44	rs2280470	6.8e-12	rs3176238
cg24365117	15	89879190	POLG;POLG	NM_001126131;NM_002693	88.4615	-6.30565	2.8699e-10	2.8e-44	rs2280470	5.7e-26	rs12908753
cg08961287	15	89919993	LOC254559	NR_015411	100	-6.06387	1.32885e-09	2.8e-44	rs2280470	4.9e-09	rs176644
cg27407147	15	89920824	LOC254559	NR_015411	92.8571	-6.68671	2.28238e-11	2.8e-44	rs2280470	8.6e-10	rs8042108
cg21751684	15	89920887	LOC254559	NR_015411	89.4737	-6.65733	2.78851e-11	2.8e-44	rs2280470	7.6e-41	rs16942383
cg03766449	15	89920918	LOC254559	NR_015411	87.5	-6.263	3.77644e-10	2.8e-44	rs2280470	4.9e-09	rs176644
cg00481644	15	89921158	LOC254559	NR_015411	93.1034	-6.93016	4.20361e-12	2.8e-44	rs2280470	1.2e-25	rs4932439
cg12598235	15	89921182	LOC254559	NR_015411	95.8333	-5.95124	2.66121e-09	2.8e-44	rs2280470	1.2e-08	rs208826
cg21029612	15	89921258	LOC254559	NR_015411	100	-5.34621	8.98169e-08	2.8e-44	rs2280470	1.2e-08	rs208826
cg12364131	15	89922792	LOC254559	NR_015411	88.8889	-5.26461	1.40489e-07	2.8e-44	rs2280470	4.9e-09	rs176644
cg07038187	15	89922989	LOC254559	NR_015411	96.2963	-7.91175	2.53788e-15	2.8e-44	rs2280470	1.5e-30	rs1879529
cg08175536	15	89927750	LOC254559	NR_015411	100	-5.60173	2.12225e-08	2.8e-44	rs2280470	2.3e-12	rs2238300
cg20467658	15	89933347	LOC254559	NR_015411	93.3333	-6.83422	8.24553e-12	2.8e-44	rs2280470	2.3e-31	rs3817428
cg03437748	15	99193247	IGF1R	NM_000875	96	-6.95162	3.61125e-12	1.7e-34	rs2871865	1.7e-34	rs2871865
cg18074820	15	99203739	IGF1R	NM_000875	92.8571	-9.76972	1.51876e-22	1.7e-34	rs2871865	1.7e-34	rs2871865
cg27139419	15	99212404	IGF1R	NM_000875	100	-7.83948	4.52406e-15	1.7e-34	rs2871865	8e-25	rs1319869
cg02613818	15	99236767	IGF1R	NM_000875	95.5556	7.25998	3.87138e-13	1.7e-34	rs2871865	2.5e-23	rs4426332
cg26942432	15	99557464			97.6744	-5.06738	4.03331e-07	1.7e-34	rs2871865	3.3e-21	rs4284619
cg26839356	15	99603018			100	5.36946	7.89742e-08	1.7e-34	rs2871865	2.2e-18	rs2573652
cg00587665	15	100533223	ADAMTS17	NM_139057	87.5	-8.69069	3.60235e-18	8.6e-28	rs4548838	2.9e-20	rs12900132
cg14911520	15	100542628	ADAMTS17	NM_139057	100	-7.89081	3.00235e-15	8.6e-28	rs4548838	4.3e-20	rs12916269
cg24976262	15	100681253	ADAMTS17	NM_139057	100	-5.74732	9.06715e-09	8.6e-28	rs4548838	4.9e-26	rs4965295
cg17153947	15	100804122	ADAMTS17	NM_139057	93.3333	-7.42748	1.10687e-13	8.6e-28	rs4548838	3.8e-26	rs4965598
cg12476735	15	100832469	ADAMTS17	NM_139057	95.2381	-7.46807	8.13766e-14	8.6e-28	rs4548838	9.1e-17	rs8039762
cg05801038	15	100878704	ADAMTS17	NM_139057	94.5946	9.55439	1.24316e-21	8.6e-28	rs4548838	3.8e-26	rs4965598
cg27358936	15	100941674	LASS3	NM_178842	87.5	6.08339	1.17666e-09	8.6e-28	rs4548838	6.1e-08	rs7169895
cg13085627	15	101597169	LRRK1	NM_024652	100	-5.13516	2.81908e-07	8.6e-28	rs4548838	1.2e-07	rs10459736
cg02286809	15	101629375			100	5.40274	6.56313e-08	8.6e-28	rs4548838	6e-08	rs7170986
cg07666195	16	619825	PIGQ;PIGQ	NM_004204;NM_148920	87.5	5.24991	1.52177e-07	1.4e-18	rs11648796	1.5e-10	rs7205409
cg00908189	16	619842	PIGQ;PIGQ	NM_004204;NM_148920	81.25	5.72727	1.02057e-08	1.4e-18	rs11648796	6.3e-16	rs6600231
cg08805041	16	621841	PIGQ;PIGQ	NM_148920;NM_004204	88.8889	-5.30908	1.1018e-07	1.4e-18	rs11648796	5.4e-11	rs4984903
cg08613153	16	622765	PIGQ;PIGQ	NM_148920;NM_004204	80.9524	-5.89735	3.69383e-09	1.4e-18	rs11648796	3.2e-10	rs15564
cg07343612	16	622815	PIGQ;PIGQ	NM_148920;NM_004204	85.7143	-6.20781	5.37269e-10	1.4e-18	rs11648796	5.4e-11	rs4984903
cg09263875	16	632152	PIGQ;PIGQ	NM_148920;NM_004204	89.6552	5.99152	2.07886e-09	1.4e-18	rs11648796	3.2e-10	rs15564
cg09256448	16	638327			86.3636	6.05793	1.37887e-09	1.4e-18	rs11648796	5.4e-11	rs4984903
cg26795035	16	664188	RAB40C	NM_021168	96.2963	-5.95141	2.65838e-09	1.4e-18	rs11648796	1.5e-10	rs7205409
cg05932139	16	680872	WFIKKN1	NM_053284	82.5397	-5.15666	2.51394e-07	1.4e-18	rs11648796	2.9e-13	rs4984919
cg05220042	16	721934	RHOT2	NM_138769	85.7143	4.9676	6.77885e-07	1.4e-18	rs11648796	4.5e-12	rs7205124
cg08492912	16	764759	METRN	NM_024042	85.7143	-8.23683	1.7683e-16	1.4e-18	rs11648796	1.4e-18	rs11648796
cg06154544	16	764854	METRN	NM_024042	85.7143	-7.88274	3.20291e-15	1.4e-18	rs11648796	1.4e-18	rs11648796
cg09510476	16	767325	METRN	NM_024042	92.3077	5.63767	1.72361e-08	1.4e-18	rs11648796	9.4e-17	rs12448432
cg07623839	16	767530			81.25	6.47205	9.66819e-11	1.4e-18	rs11648796	1e-15	rs3169403
cg20104307	16	778658	HAGHL;HAGHL	NM_032304;NM_207112	84.7826	6.51818	7.11648e-11	1.4e-18	rs11648796	1.4e-18	rs11648796
cg08100221	16	783800	NARFL	NM_022493	89.4737	8.31866	8.89612e-17	1.4e-18	rs11648796	1.4e-18	rs11648796
cg06661638	16	787323	NARFL	NM_022493	83.3333	-8.3603	6.25608e-17	1.4e-18	rs11648796	1.4e-18	rs11648796
cg01579052	16	788035	NARFL	NM_022493	80.9524	-7.95017	1.86258e-15	1.4e-18	rs11648796	3.8e-17	rs1406814
cg06706068	16	835857	RPUSD1	NM_058192	88.5714	-6.87356	6.26191e-12	1.4e-18	rs11648796	3.8e-17	rs1406814
cg01207650	16	970818	LMF1	NM_022773	90	-5.31531	1.06473e-07	1.4e-18	rs11648796	5e-09	rs5015439
cg07002422	16	996172	LMF1	NM_022773	82.6667	-5.07567	3.8614e-07	1.4e-18	rs11648796	6.3e-09	rs9927663
cg08666152	16	1001653	LMF1	NM_022773	89.1892	5.46796	4.55246e-08	1.4e-18	rs11648796	5e-09	rs5015439
cg05836256	16	1006052	LMF1	NM_022773	81.25	-5.69755	1.21538e-08	1.4e-18	rs11648796	4e-11	rs2071950
cg06430465	16	1014935	LMF1	NM_022773	84	-5.686	1.30047e-08	1.4e-18	rs11648796	2e-08	rs4984621
cg06017559	16	1026760			80.9524	5.95636	2.57923e-09	1.4e-18	rs11648796	1.7e-08	rs1978480
cg01346158	16	2088997	SLC9A3R2;SLC9A3R2	NM_001130012;NM_004785	87.5	6.21154	5.24691e-10	3.2e-18	rs26868	3.3e-12	rs27382
cg09123625	16	2097210	TSC2;NTHL1;TSC2;TSC2	NM_001077183;NM_002528;NM_000548;NM_001114382	100	6.25527	3.96839e-10	3.2e-18	rs26868	1.8e-10	rs2516739
cg00500602	16	2105310	TSC2;TSC2;TSC2	NM_001077183;NM_000548;NM_001114382	95.2381	5.76727	8.05639e-09	3.2e-18	rs26868	2.1e-11	rs3211995
cg03486974	16	2199702	RAB26	NM_014353	90	7.05489	1.72736e-12	3.2e-18	rs26868	1.3e-16	rs27381
cg02248941	16	2239361	CASKIN1	NM_020764	81.25	7.9932	1.31481e-15	3.2e-18	rs26868	1.3e-16	rs27381
cg05258689	16	2261168	C16orf79	NM_182563	81.8182	-7.53814	4.76727e-14	3.2e-18	rs26868	1.3e-15	rs258291
cg12619509	16	2286601	DNASE1L2	NM_001374	85	-6.35258	2.11738e-10	3.2e-18	rs26868	4e-15	rs26848
cg00249383	16	2287763	DNASE1L2	NM_001374	100	-6.35607	2.06984e-10	3.2e-18	rs26868	4e-15	rs26848
cg27608139	16	2294856	DCI	NM_001919	82.8571	9.17978	4.31987e-20	3.2e-18	rs26868	1.3e-16	rs27381
cg08449748	16	2349846	ABCA3	NM_001089	81.8182	-6.25989	3.85248e-10	3.2e-18	rs26868	6.5e-10	rs2302035
cg02847766	16	2470641	ABCA17P	NR_003574	80	-5.89505	3.7456e-09	3.2e-18	rs26868	4e-15	rs26848
cg26863821	16	3161760	ZNF205;ZNF205;MGC3771;MGC3771	NM_003456;NM_001042428;NR_024167;NR_024166	90	-5.46204	4.70699e-08	3.2e-18	rs26868	2.4e-09	rs1053996
cg01100763	16	3174416			100	-5.318	1.04913e-07	3.2e-18	rs26868	2e-07	rs12935803
cg03486411	16	3174915			90	4.9911	6.00359e-07	3.2e-18	rs26868	2.4e-09	rs1053996
cg27038144	16	3192668	ZNF213;ZNF213	NM_001134655;NM_004220	93.1034	-5.19288	2.07063e-07	3.2e-18	rs26868	2.4e-09	rs1053996
cg02264459	16	3199771			85.7143	5.10945	3.23107e-07	3.2e-18	rs26868	2.7e-07	rs2238385
cg10543982	16	3233912			88.2353	-5.68518	1.30674e-08	3.2e-18	rs26868	1.5e-11	rs26831
cg27462519	16	3242639			81.3953	5.33111	9.76131e-08	3.2e-18	rs26868	3.4e-06	rs11077298
cg01971227	16	3988694			94.1176	-6.31774	2.65419e-10	1.4e-10	rs2531992	8.7e-09	rs2531995
cg05991492	16	3988700			100	-6.4341	1.24208e-10	1.4e-10	rs2531992	8.7e-09	rs2531995
cg05351887	16	3988869			92.8571	-7.073	1.51623e-12	1.4e-10	rs2531992	8.7e-09	rs2531995
cg00834536	16	4013537	ADCY9	NM_001116	86.9565	5.89355	3.77978e-09	1.4e-10	rs2531992	1e-09	rs960006
cg08550394	16	4013659	ADCY9	NM_001116	95.2381	-5.28682	1.24461e-07	1.4e-10	rs2531992	1.4e-10	rs2531992
cg00800141	16	4014161	ADCY9	NM_001116	88.8889	-5.06536	4.07628e-07	1.4e-10	rs2531992	1.4e-10	rs2531992
cg05927578	16	4029543	ADCY9	NM_001116	85.7143	5.29833	1.16866e-07	1.4e-10	rs2531992	1e-08	rs879620
cg07427438	16	4819304			84.8485	-5.85296	4.82894e-09	1.4e-10	rs2531992	7e-07	rs8064024
cg08329684	16	4932620	PPL	NM_002705	89.2857	5.41593	6.09719e-08	1.4e-10	rs2531992	5.9e-09	rs12446456
cg07657357	16	4942393	PPL	NM_002705	88.8889	-5.13298	2.85195e-07	1.4e-10	rs2531992	2.1e-08	rs11076856
cg27514777	16	14377664			94.1176	6.6485	2.96098e-11	2.8e-19	rs1659127	2e-18	rs246185
cg01176694	16	14381731			96.7742	8.77625	1.6901e-18	2.8e-19	rs1659127	2e-18	rs246185
cg16694702	16	14394816			90.6977	-7.46093	8.59162e-14	2.8e-19	rs1659127	2e-18	rs246185
cg10420310	16	14397576	MIR193B	NR_030177	86.2745	5.45068	5.01784e-08	2.8e-19	rs1659127	7.9e-15	rs246173
cg06916001	16	14403004	MIR365-1	NR_029854	93.617	-6.8465	7.56802e-12	2.8e-19	rs1659127	6.8e-12	rs30227
cg00928596	16	14403022	MIR365-1	NR_029854	93.0233	-6.76201	1.36094e-11	2.8e-19	rs1659127	3.9e-12	rs30226
cg02533339	16	14403040	MIR365-1	NR_029854	100	-6.61505	3.71413e-11	2.8e-19	rs1659127	3.9e-12	rs30226
cg22388260	16	14403138	MIR365-1	NR_029854	100	-6.72103	1.80442e-11	2.8e-19	rs1659127	3.9e-12	rs30226
cg02886263	16	14403144	MIR365-1	NR_029854	85.7143	-6.62639	3.43985e-11	2.8e-19	rs1659127	6.8e-12	rs30227
cg16484042	16	14403405			92.3077	-6.70224	2.05245e-11	2.8e-19	rs1659127	6.8e-12	rs30227
cg00160388	16	14403425			100	-6.56916	5.05992e-11	2.8e-19	rs1659127	6.8e-12	rs30227
cg16504019	16	20817429	ERI2;ERI2;LOC81691;LOC81691	NM_001142725;NM_080663;NM_030941;NM_001144924	94.4444	5.1954	2.0428e-07	2.4e-08	rs2023693	3.4e-08	rs9927006
cg01560476	16	24743405	TNRC6A	NM_014494	100	-5.10273	3.34781e-07	2.8e-08	rs2303085	2.8e-08	rs2303085
cg08350047	16	50278722			100	5.14161	2.72391e-07	1.3e-08	rs4785393	1.3e-08	rs4785393
cg02965178	16	53538660	AKTIP;AKTIP	NM_001012398;NM_022476	90.9091	-6.02649	1.67557e-09	1.2e-10	rs8058684	1.2e-10	rs8058684
cg02724047	16	67185194	B3GNT9	NM_033309	100	5.82936	5.56413e-09	1.4e-09	rs1966913	1.4e-09	rs1966913
cg05533744	16	67226368	E2F4	NM_001950	95.8333	5.87906	4.12607e-09	1.4e-09	rs1966913	1.4e-09	rs1966913
cg10215414	16	67361708	KCTD19;LRRC36	NM_001100915;NM_018296	92.5926	-5.74094	9.41507e-09	1.4e-09	rs1966913	1.4e-09	rs1966913
cg26897283	16	67427183	TPPP3;TPPP3	NM_015964;NM_016140	86.6667	-5.33356	9.63073e-08	1.4e-09	rs1966913	1.4e-08	rs9921926
cg13067215	16	67427285	TPPP3;TPPP3;TPPP3;TPPP3	NM_015964;NM_016140;NM_015964;NM_016140	100	-5.09022	3.57657e-07	1.4e-09	rs1966913	1.7e-09	rs11862222
cg26558287	16	67428155	TPPP3;TPPP3	NM_015964;NM_016140	94.7368	5.96637	2.42585e-09	1.4e-09	rs1966913	1.4e-09	rs1966913
cg10298187	16	67428315	TPPP3;TPPP3	NM_015964;NM_016140	95.8333	5.96159	2.49789e-09	1.4e-09	rs1966913	1.4e-09	rs1966913
cg01755541	16	67428324	TPPP3;TPPP3;ZDHHC1	NM_015964;NM_016140;NM_013304	90.2778	5.01935	5.18466e-07	1.4e-09	rs1966913	1.4e-09	rs1966913
cg10096948	16	67428497	TPPP3;TPPP3;ZDHHC1	NM_015964;NM_016140;NM_013304	88.8889	5.34385	9.09951e-08	1.4e-09	rs1966913	1.6e-09	rs2089402
cg01866162	16	67596514	CTCF;CTCF	NM_006565;NM_006565	83.3333	-5.63476	1.753e-08	1.4e-09	rs1966913	1.6e-09	rs2089402
cg26449586	16	67701378	C16orf86;C16orf48	NM_001012984;NM_032140	80	-5.12874	2.91691e-07	1.4e-09	rs1966913	1.6e-09	rs2089402
cg08133816	16	67867224	CENPT	NM_025082	80	4.99549	5.86858e-07	1.4e-09	rs1966913	3.6e-07	rs5923
cg04328477	16	68270258	ESRP2	NM_024939	80	-4.97785	6.42961e-07	1.4e-09	rs1966913	7.1e-09	rs9936306
cg22136365	16	71611043	TAT	NM_000353	89.6552	5.49709	3.86107e-08	3.7e-10	rs217181	2.6e-08	rs4788564
cg05552543	16	75322715			84	-5.36998	7.87456e-08	2.3e-09	rs11640018	3.6e-08	rs10781976
cg26699292	16	78079801			96	5.19786	2.01593e-07	1.4e-07	rs4444350	1.5e-07	rs2344926
cg00534468	16	81579629	CMIP;CMIP	NM_030629;NM_198390	85.2941	-5.4964	3.87625e-08	2.4e-10	rs7192444	2.2e-09	rs4243206
cg19807685	16	82068980	HSD17B2;HSD17B2	NM_002153;NM_002153	97.1429	5.7119	1.11721e-08	2.4e-10	rs7192444	2.4e-10	rs7192444
cg07307142	16	82071433	HSD17B2	NM_002153	94.7368	5.56836	2.57149e-08	2.4e-10	rs7192444	8.3e-10	rs6420437
cg01148073	16	82126267	HSD17B2	NM_002153	97.619	4.96726	6.7906e-07	2.4e-10	rs7192444	7.9e-10	rs6564982
cg09439754	16	82129088	HSD17B2	NM_002153	97.7778	5.38099	7.40766e-08	2.4e-10	rs7192444	2.4e-10	rs7192444
cg00864691	16	84986179			100	-5.82898	5.57659e-09	5e-10	rs2326458	5e-10	rs2326458
cg26786172	16	88781646	CTU2;CTU2	NM_001012762;NM_001012759	83.3333	-5.14251	2.71091e-07	3.8e-16	rs8052560	3.8e-16	rs8052560
cg27092995	16	88826522	FAM38A	NM_001142864	100	-6.55673	5.50013e-11	3.8e-16	rs8052560	2.6e-11	rs4782509
cg04656424	16	88839844	FAM38A	NM_001142864	83.3333	-5.53581	3.09798e-08	3.8e-16	rs8052560	5.1e-10	rs8043839
cg08905080	16	89600764	SPG7;SPG7	NM_003119;NM_199367	85.7143	-5.0383	4.69689e-07	3.8e-16	rs8052560	9.3e-07	rs455344
cg07110801	16	89623711	SPG7	NM_003119	100	5.88169	4.06109e-09	3.8e-16	rs8052560	8.2e-08	rs9933845
cg06047934	16	89712517	CHMP1A;CHMP1A	NM_001083314;NM_002768	100	-5.15891	2.4839e-07	3.8e-16	rs8052560	3.9e-08	rs2377058
cg05441039	16	89723364	CHMP1A;CHMP1A;C16orf55	NM_001083314;NM_002768;NM_153025	81.8182	-6.54737	5.85583e-11	3.8e-16	rs8052560	1.5e-09	rs258322
cg05714116	16	89752555	CDK10;CDK10;CDK10;CDK10;CDK10;CDK10	NM_001098533;NR_027703;NM_001160367;NM_052987;NM_052988;NR_027702	83.3333	5.71479	1.09837e-08	3.8e-16	rs8052560	1.5e-09	rs258322
cg11782729	17	576564	VPS53;VPS53	NM_018289;NM_001128159	100	5.0458	4.51621e-07	6.2e-09	rs870183	1.3e-07	rs838371
cg01799818	17	594735	VPS53;VPS53	NM_018289;NM_001128159	87.5	-5.02033	5.1582e-07	6.2e-09	rs870183	6.2e-09	rs870183
cg02173388	17	7328814	C17orf74	NM_175734	100	7.95209	1.83398e-15	4.6e-20	rs9217	1.8e-15	rs4796421
cg04809787	17	7348339	CHRNB1	NM_000747	90.9091	6.56864	5.07755e-11	4.6e-20	rs9217	3.1e-15	rs8071847
cg05726661	17	7348438	CHRNB1;CHRNB1	NM_000747;NM_000747	100	6.58015	4.6997e-11	4.6e-20	rs9217	4.3e-09	rs9303218
cg17107156	17	7350244	CHRNB1	NM_000747	100	5.68434	1.3132e-08	4.6e-20	rs9217	4.3e-09	rs9303218
cg07168214	17	7380112	ZBTB4;ZBTB4	NM_001128833;NM_020899	92.3077	-7.45163	9.21954e-14	4.6e-20	rs9217	1.4e-17	rs12936464
cg25894806	17	7387291	POLR2A;ZBTB4	NM_000937;NM_020899	100	7.70311	1.32791e-14	4.6e-20	rs9217	1.8e-15	rs4796421
cg22685463	17	7387363	ZBTB4;POLR2A;ZBTB4	NM_020899;NM_000937;NM_020899	81.8182	7.01526	2.29514e-12	4.6e-20	rs9217	1.3e-13	rs11078685
cg02795151	17	7402630	POLR2A	NM_000937	88.4615	6.12943	8.81933e-10	4.6e-20	rs9217	4.6e-20	rs9217
cg06812840	17	7492524	SOX15	NM_006942	82.8571	5.68013	1.34596e-08	4.6e-20	rs9217	1.4e-11	rs4968200
cg26779305	17	11985228	MAP2K4;MIR744	NM_003010;NR_030613	100	-4.965	6.87011e-07	5.1e-08	rs8069300	5.1e-08	rs8069300
cg00210768	17	21200454	MAP2K3;MAP2K3	NM_002756;NM_145109	88.8889	6.06639	1.30815e-09	8.4e-14	rs7213608	9.3e-09	rs11652094
cg23992493	17	21220479			86.6667	-5.05286	4.35254e-07	8.4e-14	rs7213608	3.6e-07	rs12935991
cg05114606	17	21274193			96.6667	5.50442	3.70393e-08	8.4e-14	rs7213608	2e-07	rs9908648
cg00910203	17	21276802			88.8889	5.06618	4.05876e-07	8.4e-14	rs7213608	3.6e-07	rs12935991
cg02428753	17	21278628	KCNJ12	NM_021012	94.4444	5.47106	4.47356e-08	8.4e-14	rs7213608	1.1e-07	rs7217373
cg03928539	17	21279613	KCNJ12	NM_021012	90.3614	5.01978	5.17313e-07	8.4e-14	rs7213608	4.9e-08	rs16942379
cg22146252	17	21281032	KCNJ12	NM_021012	91.4286	-5.43636	5.43803e-08	8.4e-14	rs7213608	3.6e-07	rs12935991
cg11413133	17	21281318	KCNJ12	NM_021012	90	-5.09652	3.45957e-07	8.4e-14	rs7213608	4.9e-08	rs16942379
cg01637175	17	21281507	KCNJ12	NM_021012	92	-5.30592	1.12106e-07	8.4e-14	rs7213608	4.9e-08	rs16942379
cg14862806	17	21356311			91.6667	-5.69293	1.24876e-08	8.4e-14	rs7213608	1.1e-07	rs7217373
cg12000131	17	27941776	ANKRD13B;CORO6	NM_152345;NM_032854	100	-5.21378	1.85034e-07	1.1e-12	rs542939	4.8e-08	rs3809790
cg07383420	17	28793370	CPD	NM_001304	83.3333	-5.81154	6.18987e-09	2.7e-41	rs3764419	2.7e-20	rs8069759
cg24425628	17	29625626	OMG;NF1;NF1	NM_002544;NM_001042492;NM_000267	88.8889	-5.34018	9.28549e-08	2.7e-41	rs3764419	1.2e-08	rs12603838
cg24140528	17	30158473			100	5.08916	3.59655e-07	2.7e-41	rs3764419	4.7e-08	rs8074024
cg20037470	17	30185765	C17orf79	NM_018405	100	6.2002	5.63911e-10	3e-41	rs3760318	4.8e-13	rs7209493
cg02090742	17	30186405	C17orf79	NM_018405	100	-7.32974	2.30606e-13	3e-41	rs3760318	4.8e-13	rs7209493
cg12000587	17	30186630	C17orf79	NM_018405	100	-7.10274	1.22307e-12	3e-41	rs3760318	4.8e-13	rs7209493
cg25221637	17	30186770	C17orf79	NM_018405	93.1034	-7.0004	2.55243e-12	3e-41	rs3760318	8.2e-16	rs2028067
cg13347577	17	30243828			94.4444	-8.18767	2.66343e-16	3e-41	rs3760318	5.5e-16	rs17780086
cg27562980	17	30243860			96.9697	-7.54706	4.45187e-14	3e-41	rs3760318	5.5e-16	rs17780086
cg19193384	17	30244184			96.9697	-7.87296	3.46348e-15	3e-41	rs3760318	5.5e-16	rs17780086
cg12193833	17	30244370			97.5	-7.7999	6.19543e-15	3e-41	rs3760318	5.5e-16	rs17780086
cg23018236	17	30244563			94	-8.03571	9.30348e-16	3e-41	rs3760318	5.5e-16	rs17780086
cg19679112	17	30333737			96.2963	7.89381	2.93103e-15	5.5e-16	rs17780086	5.5e-16	rs17780086
cg09592244	17	37024020			86.4407	5.06066	4.178e-07	1.1e-14	rs2338115	2.3e-10	rs923370
cg20826740	17	37024042			86.6667	5.02793	4.95809e-07	1.1e-14	rs2338115	1.8e-10	rs11653487
cg27453606	17	38498098	RARA;RARA;RARA;RARA	NM_001024809;NM_001145301;NM_000964;NM_001145302	100	-8.02341	1.02853e-15	3.3e-17	rs2015561	3.3e-17	rs2015561
cg11758793	17	38520139	GJD3;GJD3	NM_152219;NM_152219	100	5.05744	4.24918e-07	3.3e-17	rs2015561	1.8e-08	rs2715556
cg13385210	17	38599271	IGFBP4	NM_001552	87.5	7.47807	7.54228e-14	3.3e-17	rs2015561	3.3e-17	rs2015561
cg09213124	17	38599508	IGFBP4	NM_001552	85.7143	8.04223	8.82202e-16	3.3e-17	rs2015561	3.3e-17	rs2015561
cg07694864	17	40700509			87.5	-6.69697	2.12782e-11	6.3e-13	rs4792953	3.8e-12	rs7215553
cg25181941	17	40805728			84	6.85083	7.34224e-12	6.3e-13	rs4792953	3.4e-12	rs12603358
cg08034070	17	40805868			90.4762	5.95696	2.56969e-09	6.3e-13	rs4792953	1.2e-12	rs4028634
cg03862414	17	40824241	PLEKHH3	NM_024927	85.7143	7.17358	7.30612e-13	6.3e-13	rs4792953	6.3e-13	rs4792953
cg24455236	17	40824361	PLEKHH3	NM_024927	84.2105	5.81507	6.06082e-09	6.3e-13	rs4792953	9e-13	rs9766
cg09509673	17	40833697	CCR10;CNTNAP1	NM_016602;NM_003632	88.8889	-6.32595	2.51681e-10	6.3e-13	rs4792953	3.4e-12	rs12603358
cg12222881	17	40834024	CNTNAP1;CCR10	NM_003632;NM_016602	92.8571	-6.94761	3.71514e-12	6.3e-13	rs4792953	2.3e-12	rs2292755
cg15800421	17	40834743	CNTNAP1;CNTNAP1;CCR10	NM_003632;NM_003632;NM_016602	82.3529	-6.71123	1.92994e-11	6.3e-13	rs4792953	6.3e-13	rs4792953
cg21692620	17	40835849	CNTNAP1	NM_003632	95	-6.69044	2.22502e-11	6.3e-13	rs4792953	1.2e-12	rs4028634
cg26716902	17	40835920	CNTNAP1	NM_003632	80.8511	-6.7654	1.32944e-11	6.3e-13	rs4792953	1.2e-12	rs4028634
cg27616541	17	40837288	CNTNAP1	NM_003632	80.9524	6.73574	1.63099e-11	6.3e-13	rs4792953	8.5e-13	rs3760386
cg08860498	17	40838861	CNTNAP1	NM_003632	89.2857	6.9617	3.36192e-12	6.3e-13	rs4792953	6.3e-13	rs4792953
cg11629889	17	40839022	CNTNAP1	NM_003632	82.7586	6.92802	4.26765e-12	6.3e-13	rs4792953	6.3e-13	rs4792953
cg07871971	17	40839766	CNTNAP1	NM_003632	90	6.06631	1.30885e-09	6.3e-13	rs4792953	8.5e-13	rs3760386
cg24071057	17	40873344	EZH1	NM_001991	87.5	-7.31017	2.668e-13	6.3e-13	rs4792953	8.5e-13	rs3760386
cg10603592	17	40896097	EZH1	NM_001991	90.4762	6.54662	5.88541e-11	6.3e-13	rs4792953	1.8e-12	rs752313
cg27532360	17	42452994	ITGA2B	NM_000419	85.7143	-6.33811	2.32596e-10	7.6e-27	rs4986172	7.6e-27	rs4986172
cg25809905	17	42467728	ITGA2B	NM_000419	80.1724	5.74317	9.29212e-09	7.6e-27	rs4986172	4e-09	rs16970956
cg17049621	17	42635778	FZD2	NM_001466	85	4.99066	6.01736e-07	7.6e-27	rs4986172	1.3e-07	rs12949217
cg09339219	17	42635789	FZD2	NM_001466	87.5	5.22325	1.75806e-07	7.6e-27	rs4986172	1.5e-08	rs2741856
cg24996403	17	42638832			88	5.2485	1.5334e-07	7.6e-27	rs4986172	3.7e-11	rs12603813
cg00142155	17	42639118			82.2222	5.50571	3.67682e-08	7.6e-27	rs4986172	7.2e-13	rs1989803
cg06789686	17	42705761			89.3617	-6.22124	4.93243e-10	7.6e-27	rs4986172	9.9e-15	rs4792819
cg25558103	17	42835859	ADAM11	NM_002390	85.7143	-5.48796	4.06595e-08	7.6e-27	rs4986172	4e-09	rs16970956
cg18208742	17	42992872	GFAP;GFAP;GFAP;GFAP	NM_002055;NM_002055;NM_001131019;NM_001131019	83.3333	-7.94827	1.8914e-15	7.6e-27	rs4986172	7.6e-27	rs4986172
cg08643692	17	43099350			87.5	7.26133	3.83291e-13	7.6e-27	rs4986172	6.7e-22	rs11657325
cg18176312	17	43111632	DCAKD;DCAKD	NM_001128631;NM_024819	87.5	6.71699	1.85521e-11	7.6e-27	rs4986172	2.1e-09	rs9900173
cg12223258	17	43117026	DCAKD;DCAKD	NM_024819;NM_001128631	100	-5.13039	2.89145e-07	7.6e-27	rs4986172	7.2e-13	rs1989803
cg20150887	17	43210745	PLCD3;ACBD4	NM_133373;NM_001135704	100	8.05246	8.11494e-16	7.6e-27	rs4986172	7.6e-27	rs4986172
cg27395066	17	43221220	ACBD4;ACBD4;ACBD4;ACBD4	NM_001135704;NM_001135706;NM_024722;NM_001135705	80.9524	-9.47067	2.7804e-21	7.6e-27	rs4986172	6.7e-22	rs11657325
cg00677574	17	43221327	ACBD4;ACBD4;ACBD4;ACBD4	NM_001135704;NM_001135706;NM_024722;NM_001135705	84.6154	-9.1844	4.13819e-20	7.6e-27	rs4986172	7.6e-27	rs4986172
cg24180402	17	43221464	ACBD4;ACBD4;ACBD4;ACBD4	NM_001135704;NM_001135706;NM_024722;NM_001135705	100	-9.0232	1.82678e-19	7.6e-27	rs4986172	6.7e-22	rs11657325
cg06100756	17	43221575			90.625	-8.89723	5.72588e-19	7.6e-27	rs4986172	6.7e-22	rs11657325
cg00625783	17	43222106			88.2353	-9.20157	3.52775e-20	7.6e-27	rs4986172	6.7e-22	rs11657325
cg00348467	17	43222121			80	-7.81825	5.35636e-15	7.6e-27	rs4986172	6.7e-22	rs11657325
cg19563671	17	43224158	HEXIM1	NM_006460	84.375	9.2456	2.3393e-20	7.6e-27	rs4986172	7.6e-27	rs4986172
cg10701640	17	43249399			92.5926	-7.63363	2.28234e-14	7.6e-27	rs4986172	7.6e-27	rs4986172
cg01640727	17	44029468	MAPT;MAPT;MAPT;MAPT;MAPT;MAPT	NM_001123067;NM_016835;NM_016834;NM_001123066;NM_005910;NM_016841	88.8889	5.84853	4.95948e-09	7.6e-27	rs4986172	1.9e-08	rs8069937
cg00480298	17	44068857	MAPT;MAPT;MAPT;MAPT;MAPT;MAPT	NM_016835;NM_001123067;NM_016834;NM_005910;NM_001123066;NM_016841	96	-6.96444	3.29717e-12	7.6e-27	rs4986172	6.7e-22	rs11657325
cg15400028	17	45608315	NPEPPS	NM_006310	88.8889	5.20701	1.91912e-07	3.8e-12	rs8073371	2.4e-08	rs4794047
cg02886591	17	45773570	TBKBP1	NM_014726	80	4.98428	6.21924e-07	3.8e-12	rs8073371	1.6e-07	rs9901869
cg08452456	17	45786439	TBKBP1	NM_014726	83.3333	6.66705	2.60993e-11	3.8e-12	rs8073371	2.5e-11	rs12603582
cg03496533	17	46035183	PRR15L	NM_024320	96.9697	4.99419	5.90828e-07	1.5e-16	rs318095	1.9e-09	rs4793994
cg06069861	17	46124725	NFE2L1	NM_003204	94.5946	6.06197	1.34462e-09	1.5e-16	rs318095	8.8e-11	rs16952265
cg05340686	17	46124771	NFE2L1	NM_003204	94.4444	5.70481	1.16471e-08	1.5e-16	rs318095	7.1e-09	rs6504582
cg01307671	17	46126298	NFE2L1	NM_003204	94.7368	5.07043	3.96911e-07	1.5e-16	rs318095	1.6e-07	rs11079813
cg01544580	17	46180269	CBX1	NM_001127228	91.3793	5.12983	2.90005e-07	1.5e-16	rs318095	1.2e-13	rs3809770
cg01728951	17	46228066	SKAP1;SKAP1	NM_003726;NM_001075099	92.1875	-5.51366	3.51449e-08	1.5e-16	rs318095	9.5e-15	rs4793991
cg24322968	17	46507895	SKAP1;SKAP1	NM_001075099;NM_003726	89.6552	6.16205	7.181e-10	1.5e-16	rs318095	1.7e-06	rs16948071
cg19047868	17	46669485	LOC404266;HOXB5;LOC404266;LOC404266;LOC404266	NR_033204;NM_002147;NR_033201;NR_033203;NR_033202	83.3333	5.23609	1.64012e-07	1.5e-16	rs318095	2.3e-07	rs17624626
cg00711072	17	46669489	LOC404266;HOXB5;LOC404266;LOC404266;LOC404266	NR_033204;NM_002147;NR_033201;NR_033203;NR_033202	93.3333	6.01314	1.81969e-09	1.5e-16	rs318095	2.4e-08	rs4794047
cg09983216	17	46679715	LOC404266;LOC404266;HOXB6	NR_033204;NR_033201;NM_018952	89.7436	-5.98278	2.19366e-09	1.5e-16	rs318095	4.3e-09	rs1973404
cg01847110	17	46969524	ATP5G1;ATP5G1	NM_001002027;NM_005175	82.3529	5.15976	2.47267e-07	1.5e-16	rs318095	3.4e-16	rs2291726
cg11715999	17	46970694	ATP5G1;ATP5G1	NM_005175;NM_001002027	81.25	7.86569	3.67078e-15	1.5e-16	rs318095	6.9e-15	rs11079844
cg16584676	17	46985605	UBE2Z	NM_023079	87.5	-7.83324	4.75454e-15	1.5e-16	rs318095	1.5e-16	rs318095
cg22482690	17	47019901	SNF8	NM_007241	86.9565	-7.85703	3.93342e-15	1.5e-16	rs318095	1.5e-16	rs318095
cg26022315	17	47021804	SNF8	NM_007241	88.5246	-6.81136	9.66788e-12	1.5e-16	rs318095	1.5e-16	rs318095
cg07967210	17	47022446	SNF8	NM_007241	90.2439	-8.1066	5.20545e-16	1.5e-16	rs318095	1.5e-16	rs318095
cg27201301	17	47039149	GIP	NM_004123	91.6667	-8.08666	6.13246e-16	1.5e-16	rs318095	6.9e-15	rs11079844
cg20551517	17	47046292	GIP	NM_004123	100	-5.77301	7.7868e-09	1.5e-16	rs318095	9.4e-16	rs3848460
cg20966754	17	47091339	IGF2BP1;IGF2BP1	NM_006546;NM_001160423	82.8571	-5.02313	5.08348e-07	1.5e-16	rs318095	2.8e-08	rs2969
cg07075026	17	47091521	IGF2BP1;IGF2BP1	NM_006546;NM_001160423	92.5926	-5.21809	1.80783e-07	1.5e-16	rs318095	7.1e-09	rs6504582
cg22947322	17	47091978	IGF2BP1;IGF2BP1	NM_006546;NM_001160423	95	-5.18848	2.12013e-07	1.5e-16	rs318095	2.8e-08	rs2969
cg10950924	17	47092072	IGF2BP1;IGF2BP1	NM_006546;NM_001160423	88.4615	-5.08118	3.75102e-07	1.5e-16	rs318095	2.8e-08	rs2969
cg11673840	17	47092156	IGF2BP1;IGF2BP1	NM_006546;NM_001160423	96.4286	-5.25411	1.4874e-07	1.5e-16	rs318095	2.8e-08	rs2969
cg18128536	17	47092178	IGF2BP1;IGF2BP1	NM_006546;NM_001160423	96	-4.96826	6.75574e-07	1.5e-16	rs318095	2.8e-08	rs2969
cg25220979	17	47092272	IGF2BP1;IGF2BP1	NM_006546;NM_001160423	88.2353	-5.46444	4.64378e-08	1.5e-16	rs318095	7.1e-09	rs6504582
cg19057899	17	47093955	IGF2BP1;IGF2BP1	NM_006546;NM_001160423	93.3333	4.98129	6.31622e-07	1.5e-16	rs318095	1.1e-06	rs11079849
cg11783901	17	47102000	IGF2BP1;IGF2BP1	NM_006546;NM_001160423	93.5484	-5.03233	4.84545e-07	1.5e-16	rs318095	1.2e-07	rs16970025
cg17839611	17	47286802	ABI3;ABI3;GNGT2	NM_016428;NM_001135186;NM_031498	80	-5.6301	1.80106e-08	1.5e-16	rs318095	9.2e-15	rs2119931
cg05716556	17	47287410	ABI3;GNGT2;ABI3	NM_016428;NM_031498;NM_001135186	100	-5.3468	8.95238e-08	1.5e-16	rs318095	3.6e-09	rs624177
cg00980784	17	47287577	ABI3;GNGT2;ABI3	NM_016428;NM_031498;NM_001135186	100	-6.70034	2.07932e-11	1.5e-16	rs318095	4.6e-09	rs7218175
cg21280392	17	47304116	PHOSPHO1;PHOSPHO1	NM_001143804;NM_178500	94.4444	7.10337	1.21751e-12	1.5e-16	rs318095	9.2e-15	rs2119931
cg12251075	17	49244717	NME2;NME2;NME2;NME1-NME2;NME2	NM_001018137;NM_001018138;NM_001018139;NM_001018136;NM_002512	89.2857	-5.07425	3.89027e-07	7.5e-09	rs4605213	7.5e-09	rs4605213
cg21648260	17	54707430			100	-5.38331	7.31271e-08	2.3e-24	rs1401796	4.4e-08	rs17647371
cg08320303	17	54776791			100	8.79225	1.46596e-18	2.3e-24	rs1401796	1.2e-23	rs1401795
cg24806663	17	54794017			100	-6.48973	8.59913e-11	2.3e-24	rs1401796	2.6e-11	rs227698
cg12373982	17	54857549			100	-5.01206	5.38492e-07	2.3e-24	rs1401796	1.1e-18	rs11656332
cg13675837	17	54910204	DGKE	NM_003647	100	-6.08214	1.18589e-09	2.3e-24	rs1401796	6.7e-20	rs6503772
cg24989577	17	59470156	BCAS3;BCAS3	NM_017679;NM_001099432	83.3333	-7.86104	3.80946e-15	1.7e-46	rs2079795	1.7e-46	rs9905385
cg14244013	17	59473124			100	9.59962	8.02439e-22	1.7e-46	rs2079795	3.5e-46	rs758598
cg00730441	17	59483863	TBX2	NM_005994	83.3333	-9.17577	4.48353e-20	1.7e-46	rs2079795	1.6e-22	rs8068318
cg27470066	17	59485779	TBX2	NM_005994	85.7143	-7.36111	1.82383e-13	1.7e-46	rs2079795	2.6e-30	rs887258
cg19450155	17	59520986			95.2381	-5.09569	3.47468e-07	1.7e-46	rs2079795	4.1e-19	rs878745
cg03964554	17	59521084			80.9524	6.38564	1.70685e-10	1.7e-46	rs2079795	4.1e-19	rs878745
cg17975443	17	59534998	TBX4	NM_018488	100	6.55496	5.56558e-11	1.7e-46	rs2079795	4.1e-19	rs878745
cg14825094	17	61818420	STRADA;STRADA;STRADA;STRADA;STRADA;STRADA	NM_001003788;NM_153335;NM_001165970;NM_001003786;NM_001003787;NM_001165969	83.3333	11.9604	5.72687e-33	8.9e-43	rs2665838	5.7e-39	rs2854152
cg08782002	17	61847885	CCDC47	NM_020198	95.4545	-12.3066	8.3463e-35	8.9e-43	rs2665838	1.2e-32	rs2727331
cg01411255	17	61851458	DDX42;CCDC47;DDX42	NM_007372;NM_020198;NM_203499	92.5926	-11.7613	6.17475e-32	8.9e-43	rs2665838	6e-41	rs2070776
cg06601766	17	61851465	DDX42;CCDC47;DDX42	NM_007372;NM_020198;NM_203499	81.25	-11.3182	1.0663e-29	8.9e-43	rs2665838	6.7e-35	rs2008018
cg00588841	17	61851480	DDX42;CCDC47;DDX42	NM_007372;NM_020198;NM_203499	83.3333	-7.95421	1.80272e-15	8.9e-43	rs2665838	4.5e-39	rs7223966
cg22520471	17	61851767	DDX42;CCDC47;DDX42	NM_007372;NM_020198;NM_203499	81.25	-5.73904	9.52165e-09	8.9e-43	rs2665838	3.7e-33	rs2955245
cg25945412	17	61919708	SMARCD2;SMARCD2	NM_003077;NM_001098426	100	-11.8295	2.74684e-32	8.9e-43	rs2665838	1.2e-32	rs2727331
cg04006303	17	61934523	TCAM1	NR_002947	81.25	12.8786	5.94059e-38	8.9e-43	rs2665838	8.9e-43	rs2665838
cg02856727	17	61959416	GH2;GH2;GH2;GH2	NM_022556;NM_002059;NM_022558;NM_022557	100	-7.39704	1.39251e-13	8.9e-43	rs2665838	2.4e-41	rs9893518
cg26736099	17	61989275	CSHL1;CSHL1;CSHL1;CSHL1	NM_022579;NM_022580;NM_022581;NM_001318	83.3333	9.63917	5.46302e-22	8.9e-43	rs2665838	5.7e-39	rs2854152
cg11746924	17	62007912	CD79B;CD79B;CD79B	NM_021602;NM_000626;NM_001039933	100	12.7887	1.89726e-37	8.9e-43	rs2665838	6e-41	rs2070776
cg03631294	17	62007941	CD79B;CD79B;CD79B	NM_021602;NM_000626;NM_001039933	86.2069	11.09	1.40285e-28	8.9e-43	rs2665838	6e-41	rs2070776
cg18041642	17	62062565			88.8889	5.42605	5.76141e-08	8.9e-43	rs2665838	7.2e-10	rs2302237
cg20969675	17	62222808	SNORD104;SNORA76	NR_004380;NR_002995	82.3529	-9.35948	8.01309e-21	8.9e-43	rs2665838	1.4e-39	rs7225092
cg08350119	17	62499667	DDX5	NM_004396	100	-5.24249	1.58422e-07	8.9e-43	rs2665838	5.3e-08	rs7223733
cg17840858	17	62775998	LOC146880;LOC146880	NR_027487;NR_026899	100	-5.17479	2.28163e-07	8.9e-43	rs2665838	2.3e-08	rs4790966
cg11096905	17	63535567	AXIN2	NM_004655	100	-5.39696	6.77802e-08	4.7e-13	rs3923086	1.7e-08	rs757558
cg25748136	17	63555464	AXIN2	NM_004655	100	5.39696	6.77802e-08	4.7e-13	rs3923086	1.7e-08	rs757558
cg21809624	17	63569403			88.8889	-5.3182	1.04802e-07	4.7e-13	rs3923086	1.7e-08	rs757558
cg25751482	17	64301327	PRKCA	NM_002737	96	5.07635	3.8476e-07	4.7e-13	rs3923086	5.8e-07	rs4328478
cg15308737	17	66303328	ARSG	NM_014960	90	6.04997	1.4487e-09	1.1e-10	rs2072268	1.1e-10	rs2072268
cg26090045	17	68025978			95.6522	6.39949	1.55898e-10	2.2e-16	rs11867479	2.2e-16	rs11867479
cg22143285	17	68070411	KCNJ16;KCNJ16	NM_170741;NM_018658	100	6.8004	1.04329e-11	2.2e-16	rs11867479	2.2e-16	rs11867479
cg01449677	17	76794888	USP36	NM_025090	85.7143	-5.71121	1.12174e-08	7.9e-10	rs1552173	3.1e-09	rs7215260
cg23834688	17	76798392	USP36	NM_025090	90.9091	5.766	8.11725e-09	7.9e-10	rs1552173	2.6e-09	rs7213123
cg07385573	17	76801117	USP36	NM_025090	91.6667	-5.48973	4.0254e-08	7.9e-10	rs1552173	9.3e-09	rs17736494
cg00945209	17	76801579	USP36	NM_025090	92.3077	-6.70442	2.0221e-11	7.9e-10	rs1552173	2.4e-09	rs6501243
cg20126656	17	76801712	USP36	NM_025090	100	-5.24371	1.57376e-07	7.9e-10	rs1552173	8.6e-09	rs3826552
cg10256330	17	76801775	USP36	NM_025090	95	-6.30861	2.81561e-10	7.9e-10	rs1552173	3.1e-09	rs7215260
cg07382998	17	76880071	TIMP2	NM_003255	88.6792	5.00096	5.7044e-07	7.9e-10	rs1552173	6.5e-07	rs4796812
cg05668703	17	79380493	BAHCC1	NM_001080519	87.7193	4.97022	6.68771e-07	8.8e-12	rs4239020	1.5e-08	rs11150785
cg05272827	17	79380706	BAHCC1	NM_001080519	92.8571	5.08868	3.60573e-07	8.8e-12	rs4239020	2.3e-08	rs730209
cg25256099	17	79484960			86.3636	5.02454	5.04635e-07	8.8e-12	rs4239020	1.3e-08	rs7220557
cg11935831	17	80137075	CCDC57	NM_198082	85.7143	-6.54603	5.90878e-11	8.8e-12	rs4239020	8.8e-12	rs4239020
cg24144070	17	80171295	CCDC57	NM_198082	80	6.65135	2.90424e-11	8.8e-12	rs4239020	8.8e-12	rs4239020
cg22550229	18	13138034			100	-6.00178	1.95167e-09	1.9e-10	rs692964	3.8e-10	rs562151
cg27145096	18	19477995			90.9091	-5.56122	2.6789e-08	4.2e-09	rs3017036	7.8e-09	rs14062
cg26551026	18	20717693	CABLES1;CABLES1	NM_001100619;NR_023359	87.5	-13.1531	1.63404e-39	1.5e-53	rs4369779	1.1e-44	rs4800451
cg24964110	18	20735672	CABLES1;CABLES1;CABLES1	NM_001100619;NR_023359;NM_138375	86.8421	-10.9628	5.77068e-28	1.5e-53	rs4369779	1.5e-53	rs4369779
cg20811236	18	46501400			90.3226	5.20525	1.93733e-07	2.2e-40	rs9967417	2.4e-26	rs17196970
cg02611770	18	46502975			94.7368	-5.24416	1.56992e-07	2.2e-40	rs9967417	2.2e-40	rs9967417
cg23825482	18	46503012			100	-8.47648	2.3211e-17	2.2e-40	rs9967417	2.4e-26	rs17196970
cg25458298	18	46985887	DYM	NM_017653	91.3793	-7.95816	1.74611e-15	2.2e-40	rs9967417	1.4e-21	rs12458127
cg06164976	18	46987165	DYM	NM_017653	95	-6.72703	1.7316e-11	2.2e-40	rs9967417	3.5e-14	rs2156497
cg11891983	18	47018976	RPL17;SNORD58A;SNORD58B;RPL17	NM_000985;NR_002571;NR_002572;NM_001035006	100	5.12211	3.02132e-07	2.2e-40	rs9967417	2.8e-14	rs12969137
cg16848717	18	77158180	NFATC1;NFATC1;NFATC1	NM_006162;NM_172388;NM_172390	100	6.69829	2.1087e-11	3.3e-13	rs8090312	4.5e-11	rs7242726
cg15702661	18	77180840	NFATC1;NFATC1;NFATC1;NFATC1;NFATC1	NM_006162;NM_172388;NM_172389;NM_172387;NM_172390	95.9184	5.05071	4.40165e-07	3.3e-13	rs8090312	1.6e-10	rs3786185
cg05753993	18	77199432	NFATC1;NFATC1;NFATC1;NFATC1;NFATC1	NM_006162;NM_172388;NM_172389;NM_172387;NM_172390	95	-5.54263	2.97969e-08	3.3e-13	rs8090312	4.5e-11	rs7242726
cg16308790	18	77225973	NFATC1;NFATC1;NFATC1;NFATC1;NFATC1	NM_006162;NM_172388;NM_172389;NM_172387;NM_172390	95	6.0077	1.88168e-09	3.3e-13	rs8090312	3.3e-13	rs8090312
cg14663983	18	77227296	NFATC1;NFATC1;NFATC1;NFATC1;NFATC1	NM_006162;NM_172388;NM_172389;NM_172387;NM_172390	86.3636	5.80928	6.27429e-09	3.3e-13	rs8090312	2.5e-09	rs7236492
cg16421653	18	77251876	NFATC1;NFATC1;NFATC1;NFATC1	NM_006162;NM_172388;NM_172389;NM_172387	94.1176	-5.6965	1.22292e-08	3.3e-13	rs8090312	7e-08	rs3786204
cg27089789	19	2136986	AP3D1;AP3D1	NM_001077523;NM_003938	86.4583	5.56833	2.5719e-08	6.9e-28	rs11880992	6.9e-28	rs11880992
cg08397968	19	2214108	DOT1L	NM_032482	86.3636	-7.23761	4.56645e-13	6.9e-28	rs11880992	1e-20	rs2864419
cg04052466	19	2251061	AMH	NM_000479	85.0467	-5.34181	9.20215e-08	6.9e-28	rs11880992	6.9e-28	rs11880992
cg10283371	19	2494595			82.8571	-7.3134	2.60471e-13	6.9e-28	rs11880992	6.9e-28	rs11880992
cg20656868	19	3177310	S1PR4	NM_003775	84.2105	5.08561	3.66438e-07	1.8e-27	rs12980348	2.6e-14	rs11085020
cg11719049	19	3434702	NFIC;NFIC	NM_005597;NM_205843	85.7143	8.70941	3.05446e-18	1.3e-20	rs4806934	1.3e-20	rs4806934
cg05344495	19	3478662	C19orf77	NM_001136503	81.0811	5.3454	9.02187e-08	1.3e-20	rs4806934	3.4e-10	rs10413312
cg23350065	19	4909600	UHRF1;UHRF1;UHRF1	NM_001048201;NM_001048201;NM_013282	80	6.48866	8.66037e-11	9.2e-12	rs350887	1e-09	rs10401934
cg03584056	19	4910798	UHRF1;UHRF1;UHRF1	NM_013282;NM_001048201;NM_013282	92.3077	5.10252	3.35162e-07	9.2e-12	rs350887	8.6e-08	rs2602710
cg17714703	19	4912221	UHRF1;UHRF1	NM_013282;NM_001048201	87.5	-5.02744	4.97078e-07	9.2e-12	rs350887	8.8e-08	rs3786942
cg17933295	19	5076032	KDM4B	NM_015015	100	-5.63103	1.79136e-08	9.2e-12	rs350887	1e-09	rs10401934
cg17848348	19	10766748	ILF3;ILF3;ILF3;ILF3;ILF3	NM_012218;NM_004516;NM_017620;NM_001137673;NM_153464	93.3333	6.37117	1.87589e-10	3.1e-12	rs7188	7e-11	rs1982075
cg11915001	19	12175268	ZNF844	NM_001136501	81.25	-5.36024	8.3114e-08	3.1e-12	rs7188	4e-08	rs1561408
cg07996016	19	17504632			90.9091	-6.73584	1.62984e-11	7.2e-12	rs2279007	2e-10	rs8106139
cg03770646	19	17504972			83.3333	-6.13495	8.51836e-10	7.2e-12	rs2279007	2e-10	rs8106139
cg15529616	19	17505860			80	-5.19116	2.08988e-07	7.2e-12	rs2279007	2e-10	rs8106139
cg12090003	19	17516282	BST2	NM_004335	84.6154	-6.3296	2.45797e-10	7.2e-12	rs2279007	2e-10	rs8106139
cg16363586	19	17516329	BST2	NM_004335	91.6667	-5.73098	9.98508e-09	7.2e-12	rs2279007	2e-10	rs8106139
cg01254505	19	17516470	BST2	NM_004335	83.3333	-5.60959	2.02807e-08	7.2e-12	rs2279007	5.3e-10	rs10415893
cg20092122	19	17517221	BST2	NM_004335	88.2353	-5.78154	7.40189e-09	7.2e-12	rs2279007	5.3e-10	rs10415893
cg26152485	19	19281474	LOC729991-MEF2B;LOC729991-MEF2B;MEF2B;LOC729991-MEF2B	NR_027308;NM_005919;NM_001145785;NR_027307	88	-5.10517	3.30499e-07	1.2e-14	rs8103992	1.1e-13	rs6511036
cg11781421	19	19367084	HAPLN4	NM_023002	100	-5.31586	1.06157e-07	1.2e-14	rs8103992	1.9e-11	rs10407933
cg03775416	19	19368775	HAPLN4	NM_023002	90.625	6.13363	8.58977e-10	1.2e-14	rs8103992	1.8e-11	rs998732
cg13523818	19	19371900	HAPLN4	NM_023002	91.3043	6.49657	8.217e-11	1.2e-14	rs8103992	1.2e-14	rs8103992
cg14128641	19	19371927	HAPLN4	NM_023002	94.4444	7.27017	3.59039e-13	1.2e-14	rs8103992	1.2e-14	rs8103992
cg21131022	19	19371974	HAPLN4	NM_023002	100	6.34399	2.23894e-10	1.2e-14	rs8103992	1.2e-14	rs8103992
cg01297721	19	19373566	HAPLN4;HAPLN4	NM_023002;NM_023002	84.2105	-5.50095	3.77752e-08	1.2e-14	rs8103992	2.9e-12	rs6511027
cg22694191	19	19373575	HAPLN4;HAPLN4	NM_023002;NM_023002	83.7838	-5.01323	5.35231e-07	1.2e-14	rs8103992	1.8e-11	rs998732
cg12163845	19	19373739	HAPLN4	NM_023002	100	-5.30256	1.14187e-07	1.2e-14	rs8103992	1.9e-11	rs10407933
cg13364410	19	19373755	HAPLN4	NM_023002	87.5	-5.24095	1.59755e-07	1.2e-14	rs8103992	1.5e-11	rs2965195
cg11911689	19	19381324	TM6SF2	NM_001001524	87.5	5.73601	9.69336e-09	1.2e-14	rs8103992	7.1e-11	rs8105984
cg02887458	19	19495540	GATAD2A	NM_017660	90.4762	-5.45423	4.91855e-08	1.2e-14	rs8103992	2.9e-12	rs6511027
cg12488919	19	19515518	GATAD2A	NM_017660	83.3333	-6.64534	3.0252e-11	1.2e-14	rs8103992	1.1e-13	rs6511036
cg25352836	19	19625264	TSSK6;TSSK6	NM_032037;NM_032037	93.0233	6.31342	2.72926e-10	1.2e-14	rs8103992	2.4e-11	rs2060274
cg07624705	19	19626525	NDUFA13;TSSK6	NM_015965;NM_032037	92.6829	-6.38493	1.71473e-10	1.2e-14	rs8103992	2.4e-11	rs2060274
cg25274157	19	19626576	NDUFA13;TSSK6	NM_015965;NM_032037	92.1053	-6.38565	1.70671e-10	1.2e-14	rs8103992	2.4e-11	rs2060274
cg03233793	19	19626605	NDUFA13;TSSK6	NM_015965;NM_032037	86.2069	-5.31732	1.05306e-07	1.2e-14	rs8103992	2.4e-11	rs2060274
cg10172584	19	19639581	YJEFN3	NM_198537	92.3077	-6.14374	8.06026e-10	1.2e-14	rs8103992	8.1e-13	rs867616
cg15839431	19	19639596	YJEFN3	NM_198537	93.0233	-6.44052	1.19067e-10	1.2e-14	rs8103992	1.2e-14	rs8103992
cg20098710	19	19640075	YJEFN3	NM_198537	86.3636	-6.48477	8.88675e-11	1.2e-14	rs8103992	2.4e-11	rs2060274
cg16640973	19	19644143	YJEFN3	NM_198537	92.5926	6.24076	4.35436e-10	1.2e-14	rs8103992	1.2e-14	rs8103992
cg01487433	19	19648987	CILP2	NM_153221	90.9091	-6.90066	5.17602e-12	1.2e-14	rs8103992	8.7e-14	rs10401193
cg10313673	19	19649144	CILP2;CILP2	NM_153221;NM_153221	86.6667	-5.35922	8.35823e-08	1.2e-14	rs8103992	1.1e-13	rs6511036
cg05246403	19	19655748	CILP2	NM_153221	87.5	6.74421	1.53863e-11	1.2e-14	rs8103992	1.2e-14	rs8103992
cg04415599	19	37464508			96.0784	5.14266	2.7088e-07	2.6e-11	rs4802134	4.5e-08	rs1612652
cg06583518	19	38085456	ZNF540;ZNF571	NM_152606;NM_016536	88.8889	5.56388	2.63837e-08	2.6e-11	rs4802134	4.5e-08	rs10417204
cg16210156	19	38210322	ZNF607;ZNF607	NM_032689;NM_032689	89.2857	-5.72782	1.01727e-08	2.6e-11	rs4802134	1.6e-09	rs833916
cg25819441	19	38307803			97.9592	6.20665	5.4127e-10	2.6e-11	rs4802134	2.6e-11	rs4802134
cg27353143	19	38308057			96.875	6.48305	8.98869e-11	2.6e-11	rs4802134	2.6e-11	rs4802134
cg00578032	19	38308069			95	6.43464	1.2377e-10	2.6e-11	rs4802134	2.6e-11	rs4802134
cg01436998	19	38308263			100	6.31623	2.68023e-10	2.6e-11	rs4802134	2.6e-11	rs4802134
cg21281463	19	38423760	SIPA1L3	NM_015073	95.8333	-5.75453	8.68805e-09	2.6e-11	rs4802134	1.7e-09	rs4802150
cg01655341	19	41903697	BCKDHA;BCKDHA;BCKDHA;BCKDHA;EXOSC5	NM_000709;NM_001164783;NM_000709;NM_001164783;NM_020158	100	-7.98404	1.41623e-15	1.7e-21	rs4803468	1.3e-20	rs17318596
cg05360949	19	41903737	BCKDHA;BCKDHA;EXOSC5	NM_000709;NM_001164783;NM_020158	86.6667	-7.5081	5.99923e-14	1.7e-21	rs4803468	8.7e-20	rs4605279
cg23083936	19	41915452	BCKDHA;BCKDHA	NM_000709;NM_001164783	100	-8.62386	6.47325e-18	1.7e-21	rs4803468	3.9e-20	rs284663
cg03218837	19	41935347	B3GNT8	NM_198540	100	-6.87376	6.25326e-12	1.7e-21	rs4803468	1.1e-17	rs2304243
cg20117260	19	41937434	ATP5SL;ATP5SL;ATP5SL;ATP5SL;ATP5SL;ATP5SL;ATP5SL	NM_018035;NM_001167868;NM_001167870;NM_001167871;NR_030765;NM_001167869;NM_001167867	93.0233	-6.49978	8.04387e-11	1.7e-21	rs4803468	1.7e-21	rs4803468
cg09537434	19	41945824	ATP5SL;ATP5SL;ATP5SL;ATP5SL;ATP5SL;ATP5SL;ATP5SL;ATP5SL;ATP5SL;ATP5SL;ATP5SL	NM_001167869;NM_001167867;NM_018035;NR_030765;NM_001167870;NM_001167870;NM_001167871;NM_001167871;NM_018035;NM_001167868;NM_001167869	84	8.86347	7.75604e-19	1.7e-21	rs4803468	1.3e-20	rs17318596
cg08639244	19	41945921	ATP5SL;ATP5SL;ATP5SL;ATP5SL;ATP5SL;ATP5SL;ATP5SL	NR_030765;NM_001167867;NM_001167868;NM_001167870;NM_001167869;NM_001167871;NM_018035	100	7.13942	9.37275e-13	1.7e-21	rs4803468	1.8e-18	rs2231940
cg09304006	19	41945984	ATP5SL;ATP5SL;ATP5SL;ATP5SL;ATP5SL;ATP5SL;ATP5SL	NR_030765;NM_001167867;NM_001167868;NM_001167870;NM_001167869;NM_001167871;NM_018035	100	8.74696	2.19182e-18	1.7e-21	rs4803468	3.6e-19	rs1043413
cg19234935	19	42728860	ZNF526	NM_133444	88.8889	-6.56945	5.04998e-11	1.7e-21	rs4803468	1.8e-13	rs3745231
cg04600297	19	42750575			100	6.79667	1.07067e-11	1.7e-21	rs4803468	3e-12	rs3826705
cg26860257	19	42755793	ERF	NM_006494	84.6154	-6.37086	1.87976e-10	1.7e-21	rs4803468	1.7e-13	rs11883412
cg11500727	19	42894425	CNFN;CNFN	NM_032488;NM_032488	80	-6.21829	5.02594e-10	1.7e-21	rs4803468	2.6e-11	rs2302485
cg08393170	19	42894542	CNFN	NM_032488	82.3529	-5.69182	1.2569e-08	1.7e-21	rs4803468	2.6e-11	rs2302485
cg23369753	19	44037336	ZNF575	NM_174945	87.5	-5.92836	3.05969e-09	2e-09	rs2682587	2e-09	rs2682587
cg20908204	19	46285434	DMPK;DMPK;DMPK	NM_001081560;NM_001081562;NM_004409	84.0909	5.16866	2.35776e-07	5.7e-08	rs7256192	5.7e-08	rs7256192
cg14813037	20	6193833			93.1034	5.87993	4.10443e-09	1.3e-48	rs1884897	1e-11	rs6085449
cg26665274	20	6747409	BMP2	NM_001200	97.2603	-6.33745	2.33604e-10	1.3e-48	rs1884897	6.6e-47	rs4813800
cg23666170	20	21105995	PLK1S1;PLK1S1;PLK1S1	NM_001163023;NM_018474;NM_001163022	100	-6.39232	1.63391e-10	3.9e-10	rs6137287	3.9e-10	rs6137287
cg19357305	20	32232347	CBFA2T2;CBFA2T2;CBFA2T2	NM_001032999;NM_005093;NM_001039709	80.7692	-7.41355	1.22968e-13	5.5e-38	rs7274811	2.9e-30	rs209665
cg09736934	20	32232543	CBFA2T2;CBFA2T2;CBFA2T2	NM_005093;NM_001039709;NM_001032999	92	-7.22341	5.07011e-13	5.5e-38	rs7274811	3.2e-29	rs3213183
cg12710480	20	32254216	NECAB3;NECAB3;C20orf134	NM_031231;NM_031232;NM_001024675	88.8889	9.46518	2.93042e-21	5.5e-38	rs7274811	5.6e-25	rs3813920
cg07470512	20	32255052	NECAB3;NECAB3;C20orf134;C20orf134	NM_031231;NM_031232;NM_001024675;NM_001024675	88.5714	6.25854	3.88587e-10	5.5e-38	rs7274811	3.1e-20	rs6059419
cg03904042	20	32255491	NECAB3;NECAB3;C20orf134	NM_031231;NM_031232;NM_001024675	80	8.91768	4.76175e-19	5.5e-38	rs7274811	3.1e-20	rs6059419
cg12297619	20	32308323	PXMP4;PXMP4	NM_007238;NM_183397	100	-10.1991	2.00036e-24	5.5e-38	rs7274811	5.5e-28	rs293727
cg01562356	20	32701112	EIF2S2	NM_003908	80.7692	6.32669	2.50483e-10	5.5e-38	rs7274811	5.6e-25	rs3813920
cg06217245	20	33103252	DYNLRB1	NM_014183	86.5385	12.284	1.10359e-34	1.1e-121	rs143384	9e-37	rs2273684
cg01901788	20	33145848	MAP1LC3A;MAP1LC3A	NM_032514;NM_181509	86.1111	-7.41916	1.17869e-13	1.1e-121	rs143384	9.1e-24	rs6088520
cg08999081	20	33150536	PIGU	NM_080476	84.7826	9.72658	2.32276e-22	1.1e-121	rs143384	3e-25	rs6059932
cg05054831	20	33265543	PIGU	NM_080476	93.3333	6.358	2.04392e-10	1.1e-121	rs143384	2.4e-12	rs4911442
cg06115741	20	33292138	TP53INP2	NM_021202	88.4615	10.5702	4.09785e-26	1.1e-121	rs143384	8e-31	rs4911509
cg16810054	20	33298113	TP53INP2	NM_021202	88.5714	-9.57492	1.01935e-21	1.1e-121	rs143384	5.5e-38	rs7274811
cg09953425	20	33451149	GGT7	NM_178026	100	5.51112	3.56561e-08	1.1e-121	rs143384	4.9e-10	rs6060047
cg12419685	20	33451367	GGT7	NM_178026	90	-5.80275	6.52364e-09	1.1e-121	rs143384	1.9e-60	rs6088765
cg07148914	20	33460835	GGT7	NM_178026	94	9.11029	8.21587e-20	1.1e-121	rs143384	3.9e-22	rs3746438
cg07242267	20	33460843	GGT7	NM_178026	95	6.7987	1.05564e-11	1.1e-121	rs143384	3.2e-33	rs6120778
cg17775003	20	33562606	MYH7B	NM_020884	89.1892	-10.6659	1.46984e-26	1.1e-121	rs143384	5.1e-30	rs6060216
cg11231913	20	33577529	MIR499;MYH7B	NR_030223;NM_020884	94.7368	-11.0308	2.71447e-28	1.1e-121	rs143384	2.1e-44	rs6058387
cg00952050	20	33585040	MYH7B	NM_020884	92.1053	-6.16989	6.83373e-10	1.1e-121	rs143384	1.7e-32	rs6058224
cg11092487	20	33585188	MYH7B	NM_020884	100	-5.22037	1.78566e-07	1.1e-121	rs143384	1.9e-32	rs6088619
cg06244927	20	33589992	MYH7B	NM_020884	94.4444	-10.4074	2.29297e-25	1.1e-121	rs143384	1.1e-29	rs6087660
cg16151538	20	33676388	TRPC4AP;TRPC4AP	NM_199368;NM_015638	96.4286	14.8422	7.80877e-50	1.1e-121	rs143384	8e-45	rs761825
cg11277126	20	33680945	TRPC4AP;TRPC4AP	NM_199368;NM_015638	95.122	-9.01148	2.0329e-19	1.1e-121	rs143384	4.2e-62	rs2425019
cg01154966	20	33680989	TRPC4AP;TRPC4AP	NM_199368;NM_015638	100	-9.25356	2.1714e-20	1.1e-121	rs143384	3.1e-34	rs3746427
cg23414001	20	33681070	TRPC4AP;TRPC4AP	NM_199368;NM_015638	100	-10.4844	1.01939e-25	1.1e-121	rs143384	4.5e-34	rs6088747
cg17206393	20	33681223	TRPC4AP;TRPC4AP	NM_199368;NM_015638	100	-8.65303	5.01517e-18	1.1e-121	rs143384	3.7e-31	rs6087613
cg04606053	20	33815214	MMP24	NM_006690	89.2857	-6.73214	1.67186e-11	1.1e-121	rs143384	1.9e-60	rs6088765
cg03689076	20	33865952			96.4286	15.1526	7.28207e-52	1.1e-121	rs143384	1.5e-35	rs8114671
cg17927777	20	33865990			90.9091	15.48	4.73642e-54	1.1e-121	rs143384	1.8e-46	rs1886695
cg21818871	20	33866020			85.7143	-14.6587	1.18491e-48	1.1e-121	rs143384	5.8e-106	rs143383
cg02207638	20	33880049	FAM83C	NM_178468	80.9524	-6.47163	9.69502e-11	1.1e-121	rs143384	8e-33	rs2425024
cg27629776	20	33880370	FAM83C	NM_178468	96	10.3942	2.63516e-25	1.1e-121	rs143384	5.4e-50	rs2425162
cg20526800	20	33880825	FAM83C	NM_178468	86.6667	17.7597	1.45149e-70	1.1e-121	rs143384	4.2e-62	rs2425019
cg20920419	20	33880935	FAM83C	NM_178468	90	-10.8561	1.86462e-27	1.1e-121	rs143384	1.1e-121	rs143384
cg04149172	20	34000170	UQCC;UQCC	NM_018244;NM_199487	92.6471	16.266	1.71968e-59	1.1e-121	rs143384	1.1e-121	rs143384
cg05389922	20	34000172	UQCC;UQCC	NM_018244;NM_199487	91.3386	13.6696	1.54231e-42	1.1e-121	rs143384	1.1e-121	rs143384
cg14752227	20	34000481	UQCC;UQCC	NM_018244;NM_199487	92.9936	16.0016	1.2463e-57	1.1e-121	rs143384	1.1e-121	rs143384
cg04027612	20	34022351	GDF5	NM_000557	86.9565	6.13592	8.46673e-10	1.1e-121	rs143384	1.8e-37	rs6142495
cg14947478	20	34025962	GDF5;GDF5	NM_000557;NM_000557	83.871	-21.1408	3.35499e-99	1.1e-121	rs143384	1.1e-121	rs143384
cg09618904	20	34026478	GDF5	NM_000557	95	-22.0938	3.62558e-108	1.1e-121	rs143384	1.1e-121	rs143384
cg17454857	20	34127524			92.8571	-11.0976	1.28929e-28	1.1e-121	rs143384	3.9e-48	rs11167267
cg22763739	20	34190196	FER1L4	NR_024377	100	-6.45474	1.08404e-10	1.1e-121	rs143384	2e-31	rs6120993
cg16428357	20	34190258	FER1L4	NR_024377	95.2381	5.43382	5.51596e-08	1.1e-121	rs143384	5.3e-31	rs7004
cg23713742	20	34202721	SPAG4	NM_003116	87.5	-5.08551	3.66642e-07	1.1e-121	rs143384	2.1e-90	rs6060378
cg13514778	20	34204988	SPAG4	NM_003116	97.2222	12.8453	9.1457e-38	1.1e-121	rs143384	1.8e-53	rs3787166
cg06586775	20	34204993	SPAG4	NM_003116	98	12.8838	5.55415e-38	1.1e-121	rs143384	1.8e-53	rs3787166
cg26038318	20	34205095	SPAG4	NM_003116	98.0392	15.0766	2.30924e-51	1.1e-121	rs143384	1.8e-53	rs3787166
cg27632911	20	34205182	SPAG4	NM_003116	91.8367	14.7771	2.05736e-49	1.1e-121	rs143384	1.8e-53	rs3787166
cg04508476	20	34239394	CPNE1;CPNE1;RBM12;CPNE1;CPNE1;CPNE1;CPNE1;CPNE1;CPNE1;RBM12	NM_152931;NM_152926;NM_006047;NM_152930;NM_152929;NM_152925;NM_003915;NM_152928;NM_152927;NM_152838	97.561	-15.2371	2.00428e-52	1.1e-121	rs143384	1.4e-58	rs1570841
cg22087367	20	34242979	CPNE1;CPNE1;CPNE1;CPNE1;CPNE1;RBM12;CPNE1;RBM12;CPNE1;CPNE1	NM_152931;NM_152926;NM_152930;NM_152929;NM_152925;NM_006047;NM_152928;NM_152838;NM_152927;NM_003915	100	-16.8407	1.22746e-63	1.1e-121	rs143384	3.1e-113	rs224329
cg13136677	20	34253154	RBM12;CPNE1;RBM12;CPNE1;CPNE1;CPNE1;CPNE1;CPNE1;CPNE1	NM_006047;NM_152928;NM_152838;NM_152931;NM_152930;NM_152926;NM_152927;NM_152925;NM_152929	100	-10.9991	3.85956e-28	1.1e-121	rs143384	2.8e-30	rs6060558
cg03168614	20	34253242	RBM12;CPNE1;RBM12;CPNE1;CPNE1;CPNE1;CPNE1;CPNE1;CPNE1	NM_006047;NM_152928;NM_152838;NM_152931;NM_152930;NM_152926;NM_152927;NM_152925;NM_152929	86.3636	-12.5998	2.11632e-36	1.1e-121	rs143384	8.4e-51	rs6058382
cg17201900	20	34330562	RBM39;RBM39	NM_004902;NM_184234	92.8571	10.6037	2.86421e-26	1.1e-121	rs143384	2.3e-73	rs17323916
cg14215390	20	34359568	PHF20	NM_016436	91.4286	12.1143	8.86978e-34	1.1e-121	rs143384	7.4e-46	rs6060507
cg02674305	20	34359915	PHF20	NM_016436	86.1702	-5.80387	6.48018e-09	1.1e-121	rs143384	2.7e-34	rs4602287
cg14691416	20	34542384	SCAND1;SCAND1;SCAND1;SCAND1	NM_033630;NM_033630;NM_016558;NM_016558	89.6552	11.0135	3.29047e-28	1.1e-121	rs143384	7.5e-27	rs2425191
cg24308847	20	34653477			100	-10.0442	9.74686e-24	1.1e-121	rs143384	1.7e-40	rs761312
cg07030373	20	34699419	EPB41L1	NM_177996	85.3659	12.6631	9.47302e-37	1.1e-121	rs143384	2.7e-41	rs17093325
cg04410989	20	35578437	SAMHD1	NM_015474	86.9565	-6.22995	4.66595e-10	4.8e-42	rs6060750	8.6e-14	rs4812586
cg07053727	20	36965646	BPI	NM_001725	92.8571	5.19607	2.03541e-07	3e-08	rs12624843	3.8e-08	rs1780616
cg14714222	20	47440761	PREX1	NM_020820	97.8261	-6.40002	1.55359e-10	3e-25	rs237711	9e-14	rs6019482
cg20678377	20	47667340	CSE1L	NM_001316	100	-8.84197	9.40445e-19	3e-25	rs237711	1.4e-22	rs13037942
cg08514994	20	47805136	STAU1;STAU1;STAU1;STAU1;STAU1	NM_004602;NM_017452;NM_001037328;NM_017454;NM_017453	96.6667	5.62324	1.87406e-08	3e-25	rs237711	9e-14	rs6019482
cg18887142	20	47835750	DDX27	NM_017895	98.0769	7.60518	2.84516e-14	3e-25	rs237711	1.4e-22	rs13037942
cg24259291	20	47874072	ZNFX1	NM_021035	96.5217	-7.2172	5.30682e-13	3e-25	rs237711	3e-25	rs237711
cg21781157	20	47874111	ZNFX1	NM_021035	100	-10.0699	7.5047e-24	3e-25	rs237711	3e-25	rs237711
cg01332882	20	47874155	ZNFX1	NM_021035	94	-8.0102	1.14525e-15	3e-25	rs237711	3e-25	rs237711
cg26221280	20	47895299	C20orf199;SNORD12C;C20orf199;ZNFX1;C20orf199	NR_003605;NR_002433;NR_003606;NM_021035;NR_003604	100	5.688	1.28533e-08	3e-25	rs237711	2.6e-11	rs237707
cg16704590	20	47896769	C20orf199;C20orf199;SNORD12B;SNORD12;MIR1259;C20orf199	NR_003605;NR_003606;NR_003695;NR_003030;NR_031660;NR_003604	91.6667	-6.90022	5.1923e-12	3e-25	rs237711	7.3e-13	rs238175
cg13928427	20	47937419			100	7.16212	7.94417e-13	3e-25	rs237711	3e-25	rs237711
cg26873164	20	48598975	SNAI1	NM_005985	90.3226	6.38644	1.69789e-10	3e-25	rs237711	5.8e-09	rs11907268
cg25655593	20	48599521	SNAI1	NM_005985	92.8571	-5.94113	2.83068e-09	3e-25	rs237711	5.2e-09	rs6020166
cg20213508	20	57463325	GNAS;GNAS;GNAS;GNAS	NM_001077490;NM_016592;NR_003259;NM_080425	80	-6.14669	7.91176e-10	2.2e-10	rs2057291	5e-10	rs4812042
cg11480267	20	57463503	GNAS;GNAS;GNAS;GNAS	NM_001077490;NM_016592;NR_003259;NM_080425	94.1176	-5.14258	2.70997e-07	2.2e-10	rs2057291	5e-10	rs4812042
cg03837903	20	57464000	GNAS;GNAS;GNAS;GNAS	NM_001077490;NR_003259;NM_016592;NM_080425	100	-5.55117	2.83756e-08	2.2e-10	rs2057291	2.2e-10	rs2057291
cg23159236	20	57464002	GNAS;GNAS;GNAS;GNAS	NM_001077490;NR_003259;NM_016592;NM_080425	93.3333	-6.05328	1.41929e-09	2.2e-10	rs2057291	2.2e-10	rs2057291
cg22601191	20	60968625	CABLES2	NM_031215	92.3077	-5.0367	4.73624e-07	1e-10	rs6061231	7.9e-09	rs2427308
cg06197360	20	60970103	CABLES2	NM_031215	100	5.71569	1.0926e-08	1e-10	rs6061231	1e-10	rs6061231
cg26844104	22	21921731	UBE2L3;UBE2L3;UBE2L3	NR_028436;NM_003347;NR_028437	84.6154	-5.23761	1.62674e-07	8.5e-08	rs5754217	2.1e-07	rs4820091
cg17274080	22	21921828	UBE2L3;UBE2L3;UBE2L3	NR_028437;NR_028436;NM_003347	95	-5.18963	2.10712e-07	8.5e-08	rs5754217	1.1e-07	rs5998599
cg15548613	22	38610795	MAFF;MAFF;MAFF;MAFF	NM_001161573;NM_001161574;NM_001161572;NM_012323	80	-5.22436	1.74759e-07	1.9e-09	rs5757318	1.1e-06	rs4820321
cg15621988	22	39770556	SYNGR1;SYNGR1;SYNGR1	NM_004711;NM_145738;NM_145731	100	5.37052	7.8509e-08	5.5e-11	rs738288	9.3e-08	rs7286714
cg02038168	22	39784481			93.75	-5.43429	5.5014e-08	5.5e-11	rs738288	7.4e-09	rs5757657
cg01416388	22	39784598			94.7368	-5.69203	1.25537e-08	5.5e-11	rs738288	7.4e-09	rs5757657
cg05872129	22	39784769			84.2105	-5.51901	3.40919e-08	5.5e-11	rs738288	7.4e-09	rs5757657
cg24399712	22	39784796			83.3333	-5.51447	3.49834e-08	5.5e-11	rs738288	7.4e-09	rs5757657
cg11247378	22	39784982			85.1852	-5.50104	3.77558e-08	5.5e-11	rs738288	5e-09	rs2413590
cg14162959	22	39898040	SMCR7L	NM_019008	86.6667	-5.07974	3.77951e-07	5.5e-11	rs738288	3e-08	rs7287617
cg08746164	22	39930327	RPS19BP1	NM_194326	95.6522	-6.00394	1.92582e-09	5.5e-11	rs738288	5.5e-11	rs738288
