# Supplementary material for: Genetic estimators of DNA methylation provide insights into the molecular basis of polygenic traits
Source: Transl Psychiatry. 2018 Jan 31;8:31. doi: 10.1038/s41398-017-0070-x (PMC5802460; doi:10.1038/s41398-017-0070-x)
Supplement: Supplementary file 5 — Supplementary Table 5 [file 41398_2017_70_MOESM5_ESM.xlsx]

## Sheet: Table_S5
Table S5 - MetaMeth analysis of Inflammatory Bowel Disease GWAS summary statistics
Significant association are listed (Bonferroni adjusted p < 0.05 for n=86,567 models tested).
UCSC RefSeq annotation of CpGs is based on R package IlluminaHumanMethylation450kanno.ilmn12.hg19.
gid	chr	pos	UCSC RefSeq Gene Name	UCSC RefSeq Gene Accession	Model SNPs Coverage	MetaMeth Z	MetaMeth p	Top GWAS hit p ± 1Mbp from CpG	Top GWAS hit SNP ± 1Mbp from CpG	Top GWAS hit p EstiMeth SNPs	Top GWAS hit SNP EstiMeth SNPs	MHC Region
cg19237691	1	1141617	TNFRSF18;TNFRSF18;TNFRSF18	NM_148902;NM_004195;NM_148901	95.6522	5.72427	1.0388e-08	5.052e-07	rs138995101	8.602e-06	rs6603788
cg17806162	1	2472133			100	5.33859	9.36695e-08	3.084e-08	rs1886731	3.084e-08	rs1886731
cg21419617	1	7913067	UTS2;UTS2;UTS2	NM_006786;NM_021995;NM_006786	100	5.36257	8.20484e-08	4.158e-10	rs7523335	5.903e-08	rs35731977
cg10500283	1	7913081	UTS2;UTS2;UTS2	NM_006786;NM_021995;NM_006786	100	5.37348	7.72315e-08	4.158e-10	rs7523335	2.442e-06	rs17374781
cg00042356	1	8021962	PARK7;PARK7	NM_001123377;NM_007262	100	-6.09118	1.12082e-09	4.158e-10	rs7523335	4.64e-10	rs72634258
cg15505276	1	20142706	RNF186	NM_019062	100	5.54726	2.90187e-08	1.187e-16	rs10737481	1.886e-08	rs10917547
cg18856004	1	20208405	OTUD3	NM_015207	100	5.10186	3.36325e-07	1.187e-16	rs10737481	3.644e-08	rs1339717
cg15930380	1	67399983	MIER1;MIER1;MIER1;MIER1;MIER1;MIER1;MIER1;MIER1;MIER1;MIER1	NM_001077704;NM_001146111;NM_001146113;NM_001077703;NM_001146112;NM_001077700;NM_001146110;NM_001077702;NM_001077701;NM_020948	100	8.98128	2.67631e-19	1.763e-66	rs11209026	6.785e-20	rs72673802
cg17031739	1	67600172			100	-5.87359	4.26448e-09	1.763e-66	rs11209026	1.126e-39	rs1004820
cg23726106	1	67600229			100	-6.09828	1.07218e-09	1.763e-66	rs11209026	3.352e-16	rs12068633
cg21684588	1	67600265			100	-5.09986	3.39903e-07	1.763e-66	rs11209026	1.126e-39	rs1004820
cg01320130	1	67600311			100	-5.21765	1.81211e-07	1.763e-66	rs11209026	3.352e-16	rs12068633
cg12940439	1	67600707			100	-5.05923	4.20954e-07	1.763e-66	rs11209026	4.356e-39	rs7542066
cg01356829	1	67772896	IL12RB2	NM_001559	100	6.77551	1.23969e-11	1.763e-66	rs11209026	1.351e-60	rs79866453
cg11697983	1	67896741	SERBP1;SERBP1;SERBP1;SERBP1	NM_001018069;NM_015640;NM_001018068;NM_001018067	100	6.58504	4.54755e-11	1.763e-66	rs11209026	2.565e-11	rs11590963
cg24087736	1	68301529			100	-6.42395	1.32787e-10	1.763e-66	rs11209026	8.681e-38	rs10889679
cg00971747	1	200864307	C1orf106;C1orf106	NM_001142569;NM_018265	100	-6.43372	1.2452e-10	3.456e-16	chr1_200875037_I	6.907e-15	rs35730213
cg10092377	1	200880981	C1orf106;C1orf106	NM_001142569;NM_018265	93.3333	-7.6614	1.83916e-14	3.456e-16	chr1_200875037_I	6.907e-15	rs35730213
cg23934072	1	200941706	KIF21B	NM_017596	100	5.3047	1.12858e-07	3.456e-16	chr1_200875037_I	5.249e-08	rs296558
cg05916196	1	206972262	IL19	NM_153758	100	-5.64275	1.67358e-08	8.476e-22	rs3024493	7.466e-09	rs17351243
cg20660171	2	43455046	ZFP36L2;LOC100129726	NM_006887;NR_027251	100	4.99979	5.73942e-07	5.393e-10	rs112694524	1.785e-07	rs10188539
cg01649611	2	43521066	THADA;THADA	NM_022065;NM_001083953	100	5.20703	1.91889e-07	5.393e-10	rs112694524	1.555e-07	rs34247383
cg21555271	2	43826133			100	-5.68073	1.34118e-08	5.393e-10	rs112694524	9.991e-08	rs113458726
cg16386158	2	102927397	IL1RL1	NM_016232	100	5.99562	2.02711e-09	3.886e-11	rs10175585	6.152e-08	rs1420101
cg11916609	2	102927488	IL1RL1	NM_016232	100	5.83812	5.27925e-09	3.886e-11	rs10175585	1.339e-09	rs67626681
cg19795292	2	102952285	IL1RL1;IL1RL1	NM_016232;NM_003856	100	5.68671	1.29511e-08	3.886e-11	rs10175585	6.152e-08	rs1420101
cg25869196	2	102952419	IL1RL1;IL1RL1	NM_016232;NM_003856	100	5.8482	4.96918e-09	3.886e-11	rs10175585	2.137e-08	rs59247511
cg13897122	2	103039542	IL18RAP	NM_003853	100	5.84166	5.16822e-09	3.886e-11	rs10175585	2.325e-10	rs4851586
cg04731861	2	219085781	ARPC2;ARPC2	NM_152862;NM_005731	100	5.28822	1.23512e-07	7.808e-09	rs74443681	7.384e-08	rs4674274
cg13835894	2	219148914	PNKD;TMBIM1	NM_015488;NM_022152	98.3871	-5.3297	9.83722e-08	7.808e-09	rs74443681	7.808e-09	rs74443681
cg12834730	2	234159346	ATG16L1;ATG16L1	NM_017974;NM_030803	100	-7.90988	2.57632e-15	1.745e-18	rs2241878	2.491e-18	rs13009506
cg25479499	2	234183424	ATG16L1;SCARNA5;ATG16L1	NM_030803;NR_003008;NM_017974	100	-8.58887	8.78285e-18	1.745e-18	rs2241878	2.491e-18	rs13009506
cg23050873	2	234184376	ATG16L1;ATG16L1;SCARNA5	NM_030803;NM_017974;NR_003008	100	8.93791	3.96596e-19	1.745e-18	rs2241878	2.797e-18	rs3816234
cg21800196	3	48673931	CELSR3;SLC26A6;SLC26A6;SLC26A6	NM_001407;NM_134426;NM_022911;NM_134263	100	-5.61568	1.95789e-08	3.707e-23	rs1873625	8.007e-11	rs3806694
cg24608717	3	48678331	CELSR3	NM_001407	100	-6.37049	1.88423e-10	3.707e-23	rs1873625	3.471e-11	rs34638686
cg15049549	3	48732213	IP6K2;IP6K2;IP6K2;IP6K2;IP6K2;IP6K2;IP6K2;IP6K2	NM_001005909;NM_016291;NM_001146179;NM_001146178;NR_027437;NR_027438;NM_001005911;NM_001005910	100	-5.53073	3.18906e-08	3.707e-23	rs1873625	1.48e-07	rs112890859
cg16323609	3	48885591	PRKAR2A	NM_004157	100	5.62095	1.89906e-08	3.707e-23	rs1873625	1.26e-13	rs56116382
cg18605031	3	49314155	C3orf62	NM_198562	100	6.01858	1.7596e-09	3.707e-23	rs1873625	5.812e-11	rs2304442
cg14798641	3	49314920	USP4;USP4;C3orf62	NM_003363;NM_199443;NM_198562	100	-5.36444	8.12013e-08	3.707e-23	rs1873625	4.076e-09	rs67332931
cg18642234	3	49394622	GPX1;GPX1;GPX1	NM_201397;NM_000581;NM_201397	100	-8.7239	2.68781e-18	3.707e-23	rs1873625	6.096e-20	rs11715915
cg05055782	3	49396193	GPX1;GPX1	NM_000581;NM_201397	100	-8.86016	7.99028e-19	3.707e-23	rs1873625	6.096e-20	rs11715915
cg24011261	3	49396226	GPX1;GPX1	NM_000581;NM_201397	100	-8.6626	4.61125e-18	3.707e-23	rs1873625	2.401e-20	rs111903592
cg05551922	3	49396232	GPX1;GPX1	NM_000581;NM_201397	100	-6.6201	3.58968e-11	3.707e-23	rs1873625	4.251e-23	rs11130213
cg05767306	3	49459143	AMT;AMT;AMT;AMT;AMT	NR_028435;NM_001164710;NM_001164712;NM_000481;NM_001164711	100	6.8947	5.39782e-12	3.707e-23	rs1873625	6.448e-14	rs80033912
cg05924489	3	49459937	AMT;AMT;AMT;NICN1;AMT;AMT;AMT;AMT;AMT;AMT	NR_028435;NM_000481;NM_000481;NM_032316;NM_001164712;NM_001164710;NM_001164712;NM_001164711;NM_001164711;NM_001164710	100	-6.7579	1.40007e-11	3.707e-23	rs1873625	2.789e-12	rs4855839
cg15246085	3	49460111	AMT;AMT;AMT;AMT;NICN1;AMT	NR_028435;NM_001164711;NM_000481;NM_001164710;NM_032316;NM_001164712	100	-5.08286	3.71804e-07	3.707e-23	rs1873625	6.448e-14	rs80033912
cg02487422	3	49467188	NICN1	NM_032316	100	-6.52505	6.79795e-11	3.707e-23	rs1873625	6.448e-14	rs80033912
cg08510456	3	49591008	BSN	NM_003458	100	9.20235	3.50202e-20	3.707e-23	rs1873625	6.247e-23	rs9858542
cg07308293	3	49594940	BSN	NM_003458	100	-5.05732	4.252e-07	3.707e-23	rs1873625	1.712e-10	rs11557629
cg01978534	3	49711033	APEH	NM_001640	100	-8.17724	2.90421e-16	3.707e-23	rs1873625	5.531e-16	rs4855883
cg03060546	3	49711283	APEH	NM_001640	100	-7.49382	6.68981e-14	3.707e-23	rs1873625	5.531e-16	rs4855883
cg02174232	3	49712164	APEH	NM_001640	100	7.5378	4.77952e-14	3.707e-23	rs1873625	5.531e-16	rs4855883
cg20832320	3	49712339	APEH	NM_001640	100	-9.26735	1.90822e-20	3.707e-23	rs1873625	4.251e-23	rs11130213
cg06313718	3	49714199	APEH	NM_001640	100	-9.84013	7.56152e-23	3.707e-23	rs1873625	4.251e-23	rs11130213
cg08166588	3	49757438	AMIGO3;RNF123	NM_198722;NM_022064	100	-5.30638	1.11821e-07	3.707e-23	rs1873625	2.286e-11	rs7618501
cg05666287	3	49757470	AMIGO3;RNF123	NM_198722;NM_022064	100	-6.76564	1.3272e-11	3.707e-23	rs1873625	2.286e-11	rs7618501
cg05493761	3	49757476	AMIGO3;RNF123	NM_198722;NM_022064	100	-5.62882	1.81444e-08	3.707e-23	rs1873625	2.286e-11	rs7618501
cg21612339	3	49761620	GMPPB;GMPPB	NM_013334;NM_021971	100	-6.61762	3.65035e-11	3.707e-23	rs1873625	6.821e-12	rs12489092
cg15565533	3	49761936	IP6K1;IP6K1;GMPPB;GMPPB	NM_001006115;NM_153273;NM_013334;NM_021971	100	5.32168	1.02813e-07	3.707e-23	rs1873625	1.23e-11	rs10865958
cg05790579	3	49821793	IP6K1;IP6K1	NM_001006115;NM_153273	100	-5.49989	3.80023e-08	3.707e-23	rs1873625	6.647e-08	rs11721204
cg05072774	3	49840536	C3orf54	NM_203370	100	5.60826	2.04371e-08	3.707e-23	rs1873625	4.106e-10	rs7629936
cg24902842	3	49850507	UBA7	NM_003335	100	-6.62816	3.39891e-11	3.707e-23	rs1873625	1.798e-11	rs6775384
cg19381811	3	49851713	UBA7	NM_003335	100	-7.20608	5.75842e-13	3.707e-23	rs1873625	2.401e-20	rs111903592
cg03098937	3	49907095	CAMKV	NM_024046	100	-6.53742	6.2587e-11	3.707e-23	rs1873625	1.23e-11	rs10865958
cg03755535	3	49907556	CAMKV	NM_024046	100	5.64599	1.64234e-08	3.707e-23	rs1873625	3.198e-11	rs2352974
cg24308560	3	49941425	MST1R	NM_002447	100	5.03915	4.67609e-07	3.707e-23	rs1873625	2.92e-09	rs75534462
cg27360567	3	49941613	MST1R	NM_002447	100	5.85168	4.86643e-09	3.707e-23	rs1873625	1.696e-10	rs2777888
cg08283408	3	49949060	MON1A;MON1A	NM_032355;NM_001142501	100	5.8413	5.17964e-09	3.707e-23	rs1873625	4.124e-10	rs11712056
cg12257692	3	49977190	RBM6;RBM6	NM_005777;NM_001167582	100	-5.72907	1.0098e-08	3.707e-23	rs1873625	1.272e-10	rs3796386
cg05635617	3	49977228	RBM6;RBM6	NM_005777;NM_001167582	100	-5.04723	4.48262e-07	3.707e-23	rs1873625	1.757e-11	rs7648987
cg21729847	3	49977234	RBM6;RBM6	NM_005777;NM_001167582	100	-6.70336	2.03687e-11	3.707e-23	rs1873625	1.757e-11	rs7648987
cg02060096	3	49978378	RBM6;RBM6	NM_001167582;NM_005777	100	5.91454	3.32807e-09	3.707e-23	rs1873625	1.538e-09	rs7615206
cg05623727	3	50126028	RBM5	NM_005778	100	-6.14252	8.12245e-10	3.707e-23	rs1873625	2.152e-11	rs3819325
cg14634738	3	50126100	RBM5	NM_005778	96	5.76722	8.05896e-09	3.707e-23	rs1873625	1.752e-09	rs34034116
cg24110177	3	50126178	RBM5	NM_005778	97.3684	6.36669	1.93155e-10	3.707e-23	rs1873625	4.124e-10	rs11712056
cg25920857	3	50190575			100	5.57105	2.53207e-08	3.707e-23	rs1873625	2.152e-11	rs3819325
cg21121119	3	50228915	GNAT1;GNAT1	NM_000172;NM_144499	100	-5.43273	5.54975e-08	3.707e-23	rs1873625	2.209e-07	rs13085567
cg15335139	3	50242325	SLC38A3	NM_006841	100	-5.19702	2.02514e-07	3.707e-23	rs1873625	1.793e-15	rs1873626
cg09067459	5	40385259			100	7.62852	2.37462e-14	2.144e-27	rs6880778	5.397e-25	rs1842074
cg14541801	5	40437301			99.3827	8.80838	1.26963e-18	2.144e-27	rs6880778	9.935e-26	rs7713270
cg04092800	5	40681444	PTGER4	NM_000958	100	7.69714	1.39145e-14	2.144e-27	rs6880778	1.243e-16	rs7725052
cg11821200	5	40685989	PTGER4	NM_000958	100	8.46048	2.66285e-17	2.144e-27	rs6880778	5.387e-21	rs57970171
cg08175413	5	96294187	LNPEP;LNPEP;LNPEP	NM_005575;NM_175920;NM_175920	100	5.30509	1.1262e-07	1.085e-09	rs6873866	2.345e-08	rs2548516
cg02257405	5	131346985	ACSL6;ACSL6	NM_001009185;NM_015256	100	6.40033	1.55041e-10	7.066e-17	rs35260072	2.186e-11	rs7705189
cg13259290	5	131408382	CSF2	NM_000758	100	5.25655	1.46787e-07	7.066e-17	rs35260072	3.202e-13	rs72795121
cg08324925	5	131409159	CSF2	NM_000758	100	5.41364	6.17551e-08	7.066e-17	rs35260072	1.451e-09	rs4705927
cg26708483	5	131422110			98.2609	5.13861	2.76781e-07	7.066e-17	rs35260072	1.069e-13	rs10060615
cg24117468	5	131562848	P4HA2;P4HA2;P4HA2;P4HA2;P4HA2;P4HA2;P4HA2	NM_001017973;NM_001142598;NM_004199;NM_001017973;NM_001142599;NM_001017974;NM_004199	97.0588	6.48759	8.72228e-11	7.066e-17	rs35260072	9.726e-14	rs17516457
cg18318560	5	131563015	P4HA2;P4HA2;P4HA2;P4HA2;P4HA2	NM_001017973;NM_001142598;NM_004199;NM_001142599;NM_001017974	100	6.11646	9.56751e-10	7.066e-17	rs35260072	2.718e-12	rs2548998
cg24887267	5	131563504	P4HA2;P4HA2;P4HA2;P4HA2;P4HA2;P4HA2;P4HA2;P4HA2	NM_001142598;NM_001142599;NM_001017973;NM_001017974;NM_001142598;NM_001142599;NM_004199;NM_001017974	100	5.98259	2.19612e-09	7.066e-17	rs35260072	2.906e-10	rs112688207
cg22598563	5	131563921	P4HA2;P4HA2;P4HA2;P4HA2;P4HA2	NM_001017974;NM_004199;NM_001017973;NM_001142599;NM_001142598	100	-6.08847	1.13993e-09	7.066e-17	rs35260072	2.906e-10	rs112688207
cg16205897	5	131564050	P4HA2;P4HA2;P4HA2;P4HA2;P4HA2	NM_001017974;NM_004199;NM_001017973;NM_001142599;NM_001142598	100	-5.97207	2.34265e-09	7.066e-17	rs35260072	2.906e-10	rs112688207
cg20512303	5	131592959	PDLIM4;PDLIM4	NM_001131027;NM_003687	100	5.12739	2.93779e-07	7.066e-17	rs35260072	2.348e-12	rs2070729
cg12564285	5	131593104	PDLIM4;PDLIM4	NM_001131027;NM_003687	100	5.10304	3.34246e-07	7.066e-17	rs35260072	9.726e-14	rs17516457
cg07262247	5	131593730	PDLIM4;PDLIM4	NM_003687;NM_001131027	100	5.42447	5.81273e-08	7.066e-17	rs35260072	9.874e-15	rs55722650
cg01329434	5	131606393	PDLIM4;PDLIM4	NM_003687;NM_001131027	100	6.15476	7.51907e-10	7.066e-17	rs35260072	7.607e-16	rs2188962
cg14196790	5	131705035	SLC22A5	NM_003060	100	6.87603	6.15432e-12	7.066e-17	rs35260072	1.665e-13	rs17622208
cg06968155	5	131705112	SLC22A5	NM_003060	100	5.66186	1.49738e-08	7.066e-17	rs35260072	3.202e-13	rs72795121
cg07538946	5	131705188	SLC22A5	NM_003060	100	6.96953	3.18e-12	7.066e-17	rs35260072	1.069e-13	rs10060615
cg07395648	5	131743802			100	-5.66141	1.50131e-08	7.066e-17	rs35260072	7.737e-17	rs11739135
cg11576424	5	131750756	C5orf56	NM_001013717	100	6.05592	1.39615e-09	7.066e-17	rs35260072	3.248e-10	rs10076733
cg01132150	5	131782489	C5orf56	NM_001013717	100	6.62251	3.53146e-11	7.066e-17	rs35260072	2.39e-11	rs2548993
cg13907973	5	131825843	IRF1	NM_002198	100	-6.96062	3.3877e-12	7.066e-17	rs35260072	2.348e-12	rs2070729
cg21138405	5	131827807	IRF1	NM_002198	100	-5.02261	5.09749e-07	7.066e-17	rs35260072	2.348e-12	rs2070729
cg09501687	5	150169781	C5orf62	NM_032947	100	5.63543	1.74618e-08	3.002e-11	rs11949375	1.743e-10	rs11748553
cg05340042	5	150224636	IRGM	NM_001145805	100	-6.51466	7.28559e-11	3.002e-11	rs11949375	4.4e-11	rs9637870
cg08580836	5	150284448	ZNF300	NM_052860	100	6.37366	1.84573e-10	3.002e-11	rs11949375	9.462e-11	rs11167515
cg05530568	5	158526614	EBF1;EBF1	NM_024007;NM_024007	100	6.8912	5.53239e-12	6.585e-21	rs10045431	6.585e-21	rs10045431
cg17811857	5	158529155			100	-5.30748	1.11148e-07	6.585e-21	rs10045431	2.06e-13	rs17454191
cg03059649	5	158533375			100	-5.36954	7.89357e-08	6.585e-21	rs10045431	2.978e-08	rs3862065
cg24865210	5	158689727	UBLCP1	NM_145049	100	-5.6516	1.58961e-08	6.585e-21	rs10045431	8.182e-11	rs17388425
cg07622001	5	158758903	IL12B	NM_002187	100	-5.68663	1.29569e-08	6.585e-21	rs10045431	2.06e-13	rs17454191
cg05797097	6	14720183			100	-5.99951	1.97907e-09	1.119e-09	chr6_14732040_I	2.536e-09	rs9370774
cg24634333	6	111887834	TRAF3IP2;TRAF3IP2;TRAF3IP2;TRAF3IP2;TRAF3IP2	NR_028338;NM_001164283;NM_001164281;NM_001164282;NM_147686	100	5.59774	2.17166e-08	5.394e-09	rs34190331	2.389e-08	rs2179070
cg17280673	6	166921760	RPS6KA2;RPS6KA2	NM_021135;NM_001006932	97.561	-5.17718	2.25265e-07	7.391e-11	rs444210	3.26e-09	rs400837
cg23530239	6	167002977	RPS6KA2;RPS6KA2	NM_021135;NM_001006932	100	5.04632	4.50409e-07	7.391e-11	rs444210	2.699e-09	rs2769355
cg13351061	6	167051536	RPS6KA2	NM_001006932	98.1481	-5.94714	2.72874e-09	7.391e-11	rs444210	7.391e-11	rs444210
cg03962794	6	167054318	RPS6KA2	NM_001006932	100	-5.71015	1.12879e-08	7.391e-11	rs444210	7.391e-11	rs444210
cg00271210	6	167070053	RPS6KA2	NM_001006932	100	-5.71653	1.08723e-08	7.391e-11	rs444210	7.391e-11	rs444210
cg20486651	6	167070296	RPS6KA2	NM_001006932	100	-5.33904	9.34389e-08	7.391e-11	rs444210	7.391e-11	rs444210
cg16490823	6	167085508	RPS6KA2	NM_001006932	100	-5.97953	2.23787e-09	7.391e-11	rs444210	7.391e-11	rs444210
cg20774312	6	167177613	RPS6KA2	NM_001006932	100	-5.9432	2.79516e-09	7.391e-11	rs444210	2.699e-09	rs2769355
cg19851574	6	167178233	RPS6KA2	NM_001006932	100	5.97426	2.31141e-09	7.391e-11	rs444210	7.391e-11	rs444210
cg15090899	6	167178260	RPS6KA2	NM_001006932	100	5.42515	5.7906e-08	7.391e-11	rs444210	7.391e-11	rs444210
cg13217373	6	167275395	RPS6KA2	NM_001006932	97.2222	-6.387	1.69174e-10	7.391e-11	rs444210	7.391e-11	rs444210
cg07237089	6	167280873			100	-5.86445	4.50612e-09	7.391e-11	rs444210	2.987e-09	rs239936
cg03474525	6	167287812			100	-5.5861	2.32226e-08	7.391e-11	rs444210	3.687e-09	rs239935
cg01612133	6	167317799			99.0566	-6.20594	5.43726e-10	7.391e-11	rs444210	7.391e-11	rs444210
cg20702879	6	167318108			100	-6.09701	1.08073e-09	7.391e-11	rs444210	7.391e-11	rs444210
cg17991206	6	167366683	RNASET2	NM_003730	100	6.11295	9.78064e-10	7.391e-11	rs444210	7.391e-11	rs444210
cg25258033	6	167368657	RNASET2	NM_003730	100	5.80887	6.28973e-09	7.391e-11	rs444210	7.391e-11	rs444210
cg26680885	6	167370215	RNASET2	NM_003730	100	-5.42703	5.73006e-08	7.391e-11	rs444210	3.271e-09	rs387733
cg05460996	6	167370529	RNASET2	NM_003730	100	-5.31909	1.04286e-07	7.391e-11	rs444210	4.656e-08	rs2757041
cg20406979	6	167373233			100	5.91973	3.22477e-09	7.391e-11	rs444210	7.391e-11	rs444210
cg17744997	6	167401611			100	5.86391	4.52082e-09	7.391e-11	rs444210	7.391e-11	rs444210
cg12798992	6	167411361	FGFR1OP;FGFR1OP	NM_194429;NM_007045	100	5.42053	5.94231e-08	7.391e-11	rs444210	5.731e-09	rs393727
cg15222091	6	167536069	CCR6;CCR6	NM_004367;NM_031409	100	5.55212	2.82226e-08	7.391e-11	rs444210	2.481e-09	rs2149084
cg01646461	6	167536086	CCR6;CCR6	NM_004367;NM_031409	100	5.89942	3.64786e-09	7.391e-11	rs444210	2.481e-09	rs2149084
cg15706657	6	167571324	GPR31	NM_005299	100	5.14906	2.61801e-07	7.391e-11	rs444210	2.699e-09	rs2769355
cg01859669	6	167571328	GPR31	NM_005299	100	5.28514	1.25612e-07	7.391e-11	rs444210	7.391e-11	rs444210
cg23216724	6	167571584	GPR31	NM_005299	100	5.96502	2.44609e-09	7.391e-11	rs444210	2.699e-09	rs2769355
cg04996020	7	107443898	SLC26A3	NM_000111	100	5.77449	7.71852e-09	4.502e-14	rs4730272	2.947e-08	rs7797798
cg26448609	7	107577540	LAMB1	NM_002291	100	-6.22592	4.78749e-10	4.502e-14	rs4730272	3.353e-10	rs8440
cg26470175	8	126540934			98.4615	5.35702	8.46077e-08	5.012e-09	rs1551399	5.049e-09	rs10956252
cg20394284	9	4984206	JAK2	NM_004972	100	8.16268	3.2768e-16	6.648e-22	rs1887428	6.648e-22	rs1887428
cg03508284	9	4985524	JAK2;JAK2	NM_004972;NM_004972	100	-6.62229	3.5367e-11	6.648e-22	rs1887428	3.513e-13	rs7849191
cg02405213	9	5042618	JAK2	NM_004972	100	-7.86732	3.62314e-15	6.648e-22	rs1887428	6.905e-16	rs57204002
cg11809085	9	117567756	TNFSF15	NM_005118	100	5.67963	1.34989e-08	1.415e-16	rs4246905	3.423e-14	rs6478109
cg27631256	9	117692745	TNFSF8;TNFSF8	NM_001244;NM_001244	100	5.12676	2.94771e-07	1.415e-16	rs4246905	1.047e-05	rs35097049
cg13683534	9	139221076	GPSM1;GPSM1;LOC26102	NM_001145638;NM_015597;NR_026964	100	6.88609	5.73469e-12	1.5e-25	rs4077515	4.275e-24	rs3812565
cg14479136	9	139222701	GPSM1;GPSM1;LOC26102	NM_001145638;NM_015597;NR_026964	100	-8.00359	1.20845e-15	1.5e-25	rs4077515	2.392e-16	rs4075078
cg13799504	9	139237889	GPSM1	NM_001145638	100	-7.75807	8.62311e-15	1.5e-25	rs4077515	2.392e-16	rs4075078
cg12603531	9	139258402	DNLZ	NM_001080849	100	-6.25607	3.94803e-10	1.5e-25	rs4077515	1.156e-10	rs11145765
cg00853853	9	139258524	CARD9;CARD9;DNLZ	NM_052813;NM_052814;NM_001080849	100	-9.2685	1.88786e-20	1.5e-25	rs4077515	1.008e-18	rs11145912
cg14035368	9	139258938	CARD9;CARD9;DNLZ	NM_052814;NM_052813;NM_001080849	100	-6.93091	4.18142e-12	1.5e-25	rs4077515	8.946e-16	rs3812584
cg18033770	9	139259074	CARD9;CARD9;DNLZ	NM_052814;NM_052813;NM_001080849	100	-7.89786	2.83736e-15	1.5e-25	rs4077515	1.008e-18	rs11145912
cg02516189	9	139268092	CARD9;CARD9;CARD9;CARD9	NM_052813;NM_052813;NM_052814;NM_052814	100	6.3964	1.59086e-10	1.5e-25	rs4077515	2.762e-18	rs3087886
cg14108380	9	139299357	SDCCAG3;SDCCAG3;SDCCAG3	NM_001039708;NM_001039707;NM_006643	100	-5.49336	3.94365e-08	1.5e-25	rs4077515	1.085e-14	rs10781506
cg14115884	9	139300582	SDCCAG3;SDCCAG3;SDCCAG3	NM_001039708;NM_001039707;NM_006643	100	8.77682	1.68167e-18	1.5e-25	rs4077515	1.836e-22	rs10781518
cg15583058	9	139305771	SDCCAG3;SDCCAG3;PMPCA;SDCCAG3	NM_001039707;NM_001039708;NM_015160;NM_006643	100	-7.85686	3.93878e-15	1.5e-25	rs4077515	8.946e-16	rs3812584
cg13740078	9	139315586	PMPCA	NM_015160	100	6.43777	1.21239e-10	1.5e-25	rs4077515	3.271e-14	rs11145910
cg13611204	9	139324423	INPP5E	NM_019892	100	7.6149	2.63893e-14	1.5e-25	rs4077515	8.946e-16	rs3812584
cg13741927	9	139327495	INPP5E	NM_019892	100	7.37208	1.67984e-13	1.5e-25	rs4077515	8.946e-16	rs3812584
cg14169450	9	139327907	INPP5E	NM_019892	100	6.89062	5.55509e-12	1.5e-25	rs4077515	1.164e-12	rs10781540
cg14019695	9	139328340	INPP5E	NM_019892	100	7.90217	2.74097e-15	1.5e-25	rs4077515	1.008e-18	rs11145912
cg13879547	9	139358536	SEC16A	NM_014866	100	6.64187	3.09723e-11	1.5e-25	rs4077515	1.472e-11	rs10747044
cg01275932	9	139367244	SEC16A	NM_014866	100	8.1902	2.60785e-16	1.5e-25	rs4077515	1.842e-15	rs10781543
cg02062191	9	139377943	SEC16A;C9orf163	NM_014866;NM_152571	100	-7.6953	1.41164e-14	1.5e-25	rs4077515	1.008e-18	rs11145912
cg09642020	9	139379173	C9orf163	NM_152571	100	-7.45262	9.15018e-14	1.5e-25	rs4077515	2.185e-13	rs7870145
cg02407308	9	139400599	NOTCH1	NM_017617	100	-7.18028	6.95689e-13	1.5e-25	rs4077515	2.185e-13	rs7870145
cg02070205	10	30722105	MAP3K8	NM_005204	94.4444	-5.02634	4.99924e-07	3.471e-08	rs10826797	3.662e-07	rs303436
cg04310649	10	35416472	CREM;CREM;CREM;CREM;CREM;CREM;CREM;CREM	NM_183013;NM_182850;NM_182853;NM_183060;NM_181571;NM_183060;NM_001881;NM_181571	96.5517	-5.78321	7.32904e-09	1.573e-12	rs12764283	3.346e-10	rs77528060
cg19215266	10	35417163	CREM;CREM;CREM;CREM;CREM;CREM	NM_183013;NM_182850;NM_182853;NM_181571;NM_183060;NM_001881	100	6.22263	4.88886e-10	1.573e-12	rs12764283	1.573e-12	rs12764283
cg05602439	10	35425240	CREM;CREM;CREM;CREM;CREM;CREM;CREM;CREM	NM_183013;NM_183012;NM_182850;NM_182853;NM_183011;NM_181571;NM_183060;NM_001881	100	6.11498	9.65712e-10	1.573e-12	rs12764283	4.529e-10	rs34233967
cg05235248	10	35503876			100	-6.18819	6.08586e-10	1.573e-12	rs12764283	1.573e-12	rs12764283
cg16988166	10	35503900			100	-6.665	2.64662e-11	1.573e-12	rs12764283	3.115e-11	rs2384273
cg17245290	10	35504020			100	-5.91885	3.24197e-09	1.573e-12	rs12764283	7.596e-11	rs3780886
cg24331598	10	101280256			100	-6.75141	1.46413e-11	1.701e-26	rs6584283	1.385e-17	rs11190137
cg00674004	10	101280750			100	-10.2318	1.42876e-24	1.701e-26	rs6584283	5.024e-26	rs7911680
cg09254322	10	101280807			100	-10.234	1.39706e-24	1.701e-26	rs6584283	2.172e-24	rs10883361
cg25452067	10	101281603			100	-8.42628	3.56818e-17	1.701e-26	rs6584283	7.896e-19	rs10786558
cg19960420	10	101282185			100	9.49361	2.23174e-21	1.701e-26	rs6584283	2.227e-22	rs11190141
cg01987516	10	101282726			100	10.0495	9.23523e-24	1.701e-26	rs6584283	2.172e-24	rs10883361
cg23904955	10	101282759			100	10.6449	1.84145e-26	1.701e-26	rs6584283	2.518e-24	rs1332099
cg17888390	10	101282816			100	9.73015	2.2425e-22	1.701e-26	rs6584283	1.74e-24	rs10786556
cg07044859	10	101282883			100	10.728	7.5168e-27	1.701e-26	rs6584283	1.665e-24	rs7077040
cg14748795	10	101283090			100	10.6798	1.26489e-26	1.701e-26	rs6584283	1.665e-24	rs7077040
cg27354537	10	101283644			100	6.26399	3.75242e-10	1.701e-26	rs6584283	1.701e-26	rs6584283
cg11081894	10	101283847			100	5.78924	7.07052e-09	1.701e-26	rs6584283	1.701e-26	rs6584283
cg11988910	10	101286538			100	-9.60693	7.47463e-22	1.701e-26	rs6584283	1.701e-26	rs6584283
cg13544333	10	101287381			100	7.69667	1.39661e-14	1.701e-26	rs6584283	5.523e-26	rs10883370
cg03036592	10	101287839			100	7.03488	1.99437e-12	1.701e-26	rs6584283	1.701e-26	rs6584283
cg04972745	10	101287846			100	8.10174	5.41797e-16	1.701e-26	rs6584283	1.701e-26	rs6584283
cg25214158	10	101289600			100	8.56753	1.05727e-17	1.701e-26	rs6584283	5.523e-26	rs10883370
cg03609639	10	101291397	NKX2-3	NM_145285	100	-7.84842	4.21317e-15	1.701e-26	rs6584283	7.896e-19	rs10786558
cg09788492	10	101292477	NKX2-3	NM_145285	100	-10.4524	1.42843e-25	1.701e-26	rs6584283	1.701e-26	rs6584283
cg06854084	10	101292507	NKX2-3	NM_145285	100	-9.40054	5.42832e-21	1.701e-26	rs6584283	2.039e-25	rs4129134
cg22778788	10	101294300	NKX2-3	NM_145285	100	-7.35301	1.93796e-13	1.701e-26	rs6584283	7.745e-18	rs11190127
cg13754259	10	101294337	NKX2-3	NM_145285	100	-10.0482	9.35964e-24	1.701e-26	rs6584283	4.278e-24	rs10748781
cg03711485	10	101296036	NKX2-3	NM_145285	100	-7.7094	1.26409e-14	1.701e-26	rs6584283	7.745e-18	rs11190127
cg24913868	10	101296069	NKX2-3	NM_145285	100	-5.97224	2.34013e-09	1.701e-26	rs6584283	2.254e-17	rs10883368
cg13424029	10	101297508			100	-5.18829	2.12231e-07	1.701e-26	rs6584283	2.227e-22	rs11190141
cg15903032	10	101297605			100	-5.79429	6.86102e-09	1.701e-26	rs6584283	2.227e-22	rs11190141
cg23615741	10	101297642			100	-6.11208	9.83425e-10	1.701e-26	rs6584283	7.745e-18	rs11190127
cg17647271	11	76299819			100	8.17714	2.90652e-16	4.457e-20	chr11_76298625_I	2.525e-17	rs10160518
cg24032190	15	67442893	SMAD3;SMAD3;SMAD3	NM_005902;NM_001145103;NM_001145102	100	7.55064	4.33129e-14	2.64e-14	rs56062135	2.64e-14	rs56062135
cg01710852	15	67457967	SMAD3;SMAD3;SMAD3;SMAD3	NM_005902;NM_001145103;NM_001145104;NM_001145102	100	6.22076	4.9474e-10	2.64e-14	rs56062135	2.245e-10	rs4562997
cg04413090	16	28302913	SBK1	NM_001024401	100	5.07182	3.94026e-07	2.783e-10	rs12446550	4.938e-10	rs149271
cg05683445	16	28303182	SBK1	NM_001024401	98.6111	5.28674	1.24514e-07	2.783e-10	rs12446550	5.433e-10	rs151174
cg02896250	16	28305533	SBK1	NM_001024401	100	-6.04399	1.50352e-09	2.783e-10	rs12446550	2.783e-10	rs12446550
cg09046979	16	28333134	SBK1	NM_001024401	96.1538	-6.00647	1.89609e-09	2.783e-10	rs12446550	9.853e-10	rs865719
cg07451762	16	28383216			100	-5.68802	1.28519e-08	2.783e-10	rs12446550	8.498e-10	rs12598357
cg17122311	16	28517278	IL27	NM_145659	100	-5.88578	3.96187e-09	2.783e-10	rs12446550	4.938e-10	rs149271
cg26792089	16	28518200	IL27	NM_145659	97.8261	-5.01417	5.3263e-07	2.783e-10	rs12446550	9.853e-10	rs865719
cg02195680	16	28519566	IL27	NM_145659	100	-5.9635	2.46886e-09	2.783e-10	rs12446550	2.783e-10	rs12446550
cg27413008	16	28519597	IL27	NM_145659	100	-5.88899	3.88572e-09	2.783e-10	rs12446550	2.783e-10	rs12446550
cg06288570	16	28550567	NUPR1;NUPR1	NM_012385;NM_001042483	100	5.3742	7.69235e-08	2.783e-10	rs12446550	8.959e-09	rs3785354
cg01542023	16	28550637	NUPR1;NUPR1	NM_012385;NM_001042483	100	-5.84266	5.13749e-09	2.783e-10	rs12446550	1.367e-09	rs240707
cg04270652	16	28608894	SULT1A2;SULT1A2	NM_001054;NM_177528	100	-5.7756	7.66818e-09	2.783e-10	rs12446550	6.179e-10	rs7191618
cg00536289	16	28834130	ATXN2L;ATXN2L;ATXN2L;ATXN2L;ATXN2L	NM_148415;NM_007245;NM_145714;NM_148416;NM_148414	100	-6.03825	1.55793e-09	2.783e-10	rs12446550	1.795e-09	rs3888190
cg09754948	16	28834200	ATXN2L;ATXN2L;ATXN2L;ATXN2L;ATXN2L	NM_148415;NM_007245;NM_145714;NM_148416;NM_148414	100	5.69662	1.22207e-08	2.783e-10	rs12446550	1.828e-09	rs11864107
cg00348858	16	28858442	TUFM	NM_003321	100	-5.979	2.24504e-09	2.783e-10	rs12446550	8.498e-10	rs12598357
cg06726893	16	28870846			100	-5.79721	6.74289e-09	2.783e-10	rs12446550	1.795e-09	rs3888190
cg08761264	16	28874980	SH2B1;SH2B1;SH2B1;SH2B1;SH2B1	NM_001145796;NM_001145797;NM_001145812;NM_015503;NM_001145795	100	-5.27784	1.30717e-07	2.783e-10	rs12446550	1.642e-09	rs11859512
cg06941159	16	28875210	SH2B1;SH2B1;SH2B1;SH2B1;SH2B1;SH2B1;SH2B1;SH2B1	NM_001145797;NM_015503;NM_001145795;NM_001145796;NM_001145797;NM_001145795;NM_001145812;NM_001145796	100	5.8063	6.3868e-09	2.783e-10	rs12446550	1.389e-09	rs7205323
cg08330349	16	50715192	SNX20;SNX20;SNX20;SNX20;SNX20;SNX20	NM_153337;NM_153337;NM_182854;NM_001144972;NM_182854;NM_001144972	100	7.2001	6.017e-13	5.591e-24	rs2076756	4.672e-14	rs2066848
cg16771652	16	50730385	NOD2	NM_022162	100	-7.18784	6.58258e-13	5.591e-24	rs2076756	3.53e-23	rs13380741
cg01243823	16	50732212	NOD2	NM_022162	100	-6.09038	1.12644e-09	5.591e-24	rs2076756	1.576e-11	rs6500328
cg05261686	16	50743296	NOD2	NM_022162	98.5714	-5.72907	1.00985e-08	5.591e-24	rs2076756	1.576e-11	rs6500328
cg01055281	16	50746052	NOD2	NM_022162	100	-8.79618	1.4155e-18	5.591e-24	rs2076756	1.208e-23	rs2066842
cg08195491	16	50746063	NOD2	NM_022162	100	-11.0777	1.60996e-28	5.591e-24	rs2076756	5.591e-24	rs2076756
cg16700758	17	32582359	CCL2;CCL2	NM_002982;NM_002982	100	5.40914	6.33285e-08	3.587e-09	rs3091316	5.427e-09	rs1574904
cg17864156	17	32582828	CCL2	NM_002982	100	-5.74504	9.18985e-09	3.587e-09	rs3091316	3.587e-09	rs3091316
cg19439043	17	37719913			100	5.34517	9.03317e-08	3.868e-18	rs12936409	1.35e-15	rs12946510
cg20243544	17	37824526	PNMT;PNMT	NM_002686;NM_002686	100	5.3313	9.7511e-08	3.868e-18	rs12936409	1.361e-17	rs4795397
cg19758448	17	37828296	PGAP3	NM_033419	100	5.63139	1.78759e-08	3.868e-18	rs12936409	2.098e-08	rs2934956
cg19468946	17	37922297	IKZF3;IKZF3;IKZF3;IKZF3;IKZF3;IKZF3	NM_183228;NM_183229;NM_012481;NM_183230;NM_183231;NM_183232	100	-8.24975	1.58727e-16	3.868e-18	rs12936409	3.868e-18	rs12936409
cg13432737	17	37922420	IKZF3;IKZF3;IKZF3;IKZF3;IKZF3;IKZF3	NM_183228;NM_183229;NM_012481;NM_183230;NM_183231;NM_183232	100	-5.93357	2.96425e-09	3.868e-18	rs12936409	5.732e-17	rs59716545
cg05330360	17	38023993	ZPBP2;ZPBP2	NM_199321;NM_198844	100	-7.27895	3.3643e-13	3.868e-18	rs12936409	5.732e-17	rs59716545
cg16810031	17	38024146	ZPBP2;ZPBP2	NM_199321;NM_198844	100	-7.21599	5.35423e-13	3.868e-18	rs12936409	3.868e-18	rs12936409
cg09639931	17	38024394	ZPBP2;ZPBP2	NM_199321;NM_198844	100	-7.80869	5.77845e-15	3.868e-18	rs12936409	1.361e-17	rs4795397
cg26612727	17	38024636	ZPBP2;ZPBP2	NM_198844;NM_199321	100	-6.09521	1.09293e-09	3.868e-18	rs12936409	5.732e-17	rs59716545
cg11212589	17	38028394	ZPBP2;ZPBP2	NM_199321;NM_198844	100	7.57473	3.59867e-14	3.868e-18	rs12936409	3.868e-18	rs12936409
cg27435903	17	38065264	GSDMB;GSDMB;GSDMB;GSDMB	NM_001165958;NM_018530;NM_001165959;NM_001042471	100	-7.0804	1.43744e-12	3.868e-18	rs12936409	3.868e-18	rs12936409
cg12360886	17	38074070	GSDMB;GSDMB;GSDMB;GSDMB	NM_018530;NM_001042471;NM_001165958;NM_001165959	100	6.67234	2.51751e-11	3.868e-18	rs12936409	6.328e-14	rs2941519
cg10057218	17	38074149	GSDMB;GSDMB;GSDMB;GSDMB	NM_018530;NM_001042471;NM_001165958;NM_001165959	100	5.23294	1.66832e-07	3.868e-18	rs12936409	4.082e-11	rs9303280
cg12655416	17	38077870	ORMDL3	NM_139280	100	6.28715	3.23345e-10	3.868e-18	rs12936409	3.868e-18	rs12936409
cg22144450	17	38080378	ORMDL3	NM_139280	100	7.22469	5.02227e-13	3.868e-18	rs12936409	1.361e-17	rs4795397
cg18711369	17	38081186	ORMDL3	NM_139280	100	6.87825	6.05916e-12	3.868e-18	rs12936409	7.628e-16	rs36000226
cg10909506	17	38081995	ORMDL3	NM_139280	100	5.92328	3.15583e-09	3.868e-18	rs12936409	4.082e-11	rs9303280
cg19511844	17	38084119	ORMDL3	NM_139280	100	-6.89173	5.51182e-12	3.868e-18	rs12936409	3.343e-16	rs11655198
cg22624070	17	38097707			100	5.50071	3.78264e-08	3.868e-18	rs12936409	4.668e-06	rs8065126
cg02965290	17	38108850			100	-5.47737	4.31692e-08	3.868e-18	rs12936409	2.527e-10	rs12150079
cg24910161	17	38119198	GSDMA	NM_178171	100	5.7048	1.16482e-08	3.868e-18	rs12936409	1.07e-14	rs12453507
cg26162295	17	38119207	GSDMA	NM_178171	100	5.78858	7.09821e-09	3.868e-18	rs12936409	1.885e-11	rs7221814
cg24657463	17	40431527			100	-5.80384	6.48115e-09	2.157e-12	rs744166	1.126e-11	rs6503695
cg07780782	17	40465546	STAT3;STAT3;STAT3	NM_213662;NM_139276;NM_003150	100	5.66557	1.46538e-08	2.157e-12	rs744166	1.126e-11	rs6503695
cg08652441	17	40489513	STAT3;STAT3;STAT3	NM_213662;NM_003150;NM_139276	96.875	-6.38116	1.75752e-10	2.157e-12	rs744166	7.886e-12	rs12949918
cg17833746	17	40489785	STAT3;STAT3;STAT3	NM_213662;NM_003150;NM_139276	100	-5.72078	1.06037e-08	2.157e-12	rs744166	3.494e-11	rs3736164
cg06270615	17	40516068	STAT3;STAT3;STAT3	NM_139276;NM_003150;NM_213662	100	6.47597	9.42044e-11	2.157e-12	rs744166	1.135e-11	rs8081037
cg07736922	17	40539702	STAT3;STAT3;STAT3	NM_139276;NM_003150;NM_213662	100	-6.62034	3.58364e-11	2.157e-12	rs744166	3.494e-11	rs3736164
cg23598886	18	12777645			100	-6.47747	9.32726e-11	2.785e-11	rs2542147	3.591e-11	rs2847278
cg23544223	18	12777786			100	-6.56013	5.37621e-11	2.785e-11	rs2542147	2.785e-11	rs2542147
cg09945482	18	12777974			100	-6.48136	9.09013e-11	2.785e-11	rs2542147	3.275e-11	rs2847260
cg24737193	18	12778029			100	-6.51812	7.11926e-11	2.785e-11	rs2542147	3.275e-11	rs2847260
cg17965223	19	1140909	SBNO2	NM_014963	100	-6.65835	2.76923e-11	2.373e-11	rs4807569	2.373e-11	rs4807569
cg18745507	19	10415557	ZGLP1	NM_001103167	100	-6.18174	6.33978e-10	8.144e-12	rs142770866	8.144e-12	rs142770866
cg15538607	19	10416150	ZGLP1	NM_001103167	100	-6.40341	1.51949e-10	8.144e-12	rs142770866	8.144e-12	rs142770866
cg12649683	20	57975832			100	5.70491	1.16402e-08	3.321e-06	rs259958	3.321e-06	rs259958
cg17793372	20	62179030	SRMS	NM_080823	100	5.14883	2.62117e-07	5.479e-20	rs6062496	9.281e-10	rs56053617
cg17867823	20	62191548	PRIC285;PRIC285	NM_001037335;NM_033405	100	5.83652	5.33027e-09	5.479e-20	rs6062496	1.037e-11	rs310674
cg19924334	20	62197682	PRIC285;PRIC285	NM_001037335;NM_033405	100	-5.64358	1.66545e-08	5.479e-20	rs6062496	1.463e-10	rs58850142
cg16989086	20	62203971	PRIC285	NM_001037335	100	-6.86261	6.76133e-12	5.479e-20	rs6062496	3.794e-13	rs909334
cg01190666	20	62204908	PRIC285	NM_001037335	100	-6.38397	1.72553e-10	5.479e-20	rs6062496	5.299e-14	rs3859579
cg25903261	20	62219204	GMEB2	NM_012384	100	6.46744	9.96749e-11	5.479e-20	rs6062496	2.956e-10	rs6122136
cg03999872	20	62272968	STMN3	NM_015894	100	6.93975	3.92796e-12	5.479e-20	rs6062496	2.212e-14	rs3787091
cg22990198	20	62283533	STMN3	NM_015894	100	-6.34727	2.19177e-10	5.479e-20	rs6062496	2.784e-14	rs2297440
cg04013159	20	62285926	STMN3	NM_015894	100	-7.24609	4.28976e-13	5.479e-20	rs6062496	4.649e-15	rs3787088
cg02049682	20	62287940			100	-6.55829	5.44285e-11	5.479e-20	rs6062496	1.997e-15	rs8114049
cg27508960	20	62317640	RTEL1;RTEL1	NM_016434;NM_032957	100	-6.24591	4.21341e-10	5.479e-20	rs6062496	1.997e-15	rs8114049
cg08432509	20	62317768	RTEL1;RTEL1	NM_016434;NM_032957	100	-6.09207	1.11461e-09	5.479e-20	rs6062496	4.291e-15	rs3787089
cg17534029	20	62318426	RTEL1;RTEL1	NM_016434;NM_032957	100	7.00052	2.55021e-12	5.479e-20	rs6062496	1.997e-15	rs8114049
cg10615591	20	62318433	RTEL1;RTEL1	NM_016434;NM_032957	100	5.60049	2.1375e-08	5.479e-20	rs6062496	1.997e-15	rs8114049
cg03339910	20	62318482	RTEL1;RTEL1	NM_016434;NM_032957	100	8.62951	6.16156e-18	5.479e-20	rs6062496	5.479e-20	rs6062496
cg00622799	20	62318588	RTEL1;RTEL1	NM_016434;NM_032957	100	7.72725	1.09894e-14	5.479e-20	rs6062496	5.479e-20	rs6062496
cg21953717	20	62321059	RTEL1;RTEL1	NM_016434;NM_032957	100	6.46736	9.97284e-11	5.479e-20	rs6062496	2.212e-14	rs3787091
cg20597143	20	62327117	TNFRSF6B;TNFRSF6B;RTEL1;RTEL1	NM_032945;NM_003823;NM_016434;NM_032957	100	-7.50868	5.97252e-14	5.479e-20	rs6062496	8.489e-16	rs4809330
cg05172940	20	62327534	RTEL1;TNFRSF6B;TNFRSF6B;RTEL1	NM_016434;NM_032945;NM_003823;NM_032957	100	-7.1199	1.08004e-12	5.479e-20	rs6062496	1.67e-15	rs6062498
cg18611245	20	62338235	ZGPAT;ZGPAT;ZGPAT;ARFRP1;ARFRP1	NM_181485;NM_032527;NM_001083113;NM_003224;NM_001134758	100	-8.69324	3.52259e-18	5.479e-20	rs6062496	5.479e-20	rs6062496
cg04078896	20	62338273	ZGPAT;ZGPAT;ZGPAT;ARFRP1;ARFRP1	NM_181485;NM_032527;NM_001083113;NM_003224;NM_001134758	100	-8.42975	3.46399e-17	5.479e-20	rs6062496	5.479e-20	rs6062496
cg20642413	20	62338338	ZGPAT;ZGPAT;ZGPAT;ARFRP1;ARFRP1	NM_181485;NM_032527;NM_001083113;NM_003224;NM_001134758	100	-8.42058	3.7463e-17	5.479e-20	rs6062496	5.479e-20	rs6062496
cg04379041	20	62364801	ZGPAT;ZGPAT;ZGPAT	NM_181485;NM_032527;NM_001083113	100	-7.49373	6.69455e-14	5.479e-20	rs6062496	1.997e-15	rs8114049
cg19841423	20	62366755	ZGPAT;ZGPAT;ZGPAT;LIME1	NM_181485;NM_032527;NM_001083113;NM_017806	100	-8.41143	4.05036e-17	5.479e-20	rs6062496	5.479e-20	rs6062496
cg14977069	20	62367698	LIME1	NM_017806	100	-7.98932	1.35681e-15	5.479e-20	rs6062496	6.557e-15	rs2263806
cg06653796	20	62367805	LIME1	NM_017806	100	-8.21135	2.1872e-16	5.479e-20	rs6062496	1.564e-15	rs1056441
cg21201401	20	62367884	LIME1	NM_017806	100	-8.14876	3.67671e-16	5.479e-20	rs6062496	3.408e-17	rs6011057
cg00446123	20	62367888	LIME1	NM_017806	100	-7.65244	1.97203e-14	5.479e-20	rs6062496	4.291e-15	rs3787089
cg20513976	20	62367893	LIME1	NM_017806	100	-8.03957	9.01512e-16	5.479e-20	rs6062496	1.564e-15	rs1056441
cg24631526	20	62367961	LIME1	NM_017806	100	-7.85026	4.15183e-15	5.479e-20	rs6062496	1.604e-14	rs6011033
cg14396214	20	62367998	LIME1;LIME1	NM_017806;NM_017806	100	-8.00872	1.15905e-15	5.479e-20	rs6062496	1.997e-15	rs8114049
cg12413156	20	62368256	LIME1	NM_017806	100	-7.78395	7.0293e-15	5.479e-20	rs6062496	1.564e-15	rs1056441
cg06226150	20	62369956	SLC2A4RG;LIME1	NM_020062;NM_017806	97.8723	5.43785	5.39264e-08	5.479e-20	rs6062496	2.212e-14	rs3787091
cg22961457	20	62370310	LIME1;SLC2A4RG	NM_017806;NM_020062	100	7.41549	1.21177e-13	5.479e-20	rs6062496	3.408e-17	rs6011057
cg21160105	20	62384326	ZBTB46	NM_025224	100	5.69409	1.24033e-08	5.479e-20	rs6062496	4.143e-15	rs2297441
cg04630273	20	62406879	ZBTB46	NM_025224	100	5.08817	3.61525e-07	5.479e-20	rs6062496	5.214e-06	rs3810496
cg26110991	21	45578724			100	-6.45721	1.06654e-10	1.276e-17	rs7282490	2.018e-17	rs8134436
cg03738656	21	45581008			100	-6.95201	3.60122e-12	1.276e-17	rs7282490	2.018e-17	rs8134436
cg23564309	21	45582448			80	-6.48649	8.78608e-11	1.276e-17	rs7282490	2.42e-17	rs2838519
cg21305068	21	45622219			100	-7.11875	1.0891e-12	1.276e-17	rs7282490	1.276e-17	rs7282490
cg01992765	21	45622493			100	-7.14615	8.92446e-13	1.276e-17	rs7282490	2.018e-17	rs8134436
cg15348679	21	45626491			100	-6.4727	9.62678e-11	1.276e-17	rs7282490	2.018e-17	rs8134436
cg06850285	22	21921269	UBE2L3;UBE2L3;UBE2L3	NR_028436;NM_003347;NR_028437	100	5.68597	1.30073e-08	1.237e-10	rs131657	2.765e-10	rs5749502
cg26844104	22	21921731	UBE2L3;UBE2L3;UBE2L3	NR_028436;NM_003347;NR_028437	93.75	5.93623	2.91644e-09	1.237e-10	rs131657	2.489e-10	rs4820091
cg17274080	22	21921828	UBE2L3;UBE2L3;UBE2L3	NR_028437;NR_028436;NM_003347	100	6.27317	3.53763e-10	1.237e-10	rs131657	1.332e-10	rs5754100
cg25421647	22	21921833	UBE2L3;UBE2L3;UBE2L3	NR_028437;NR_028436;NM_003347	100	6.1913	5.96705e-10	1.237e-10	rs131657	2.489e-10	rs4820091
cg00539347	22	30592296			100	-5.0649	4.08613e-07	1.671e-08	rs1003342	2.418e-08	rs2412973
cg11564601	22	30592435			97.561	-5.36848	7.94026e-08	1.671e-08	rs1003342	1.671e-08	rs1003342
