# Supplementary material for: Genetic estimators of DNA methylation provide insights into the molecular basis of polygenic traits
Source: Transl Psychiatry. 2018 Jan 31;8:31. doi: 10.1038/s41398-017-0070-x (PMC5802460; doi:10.1038/s41398-017-0070-x)
Supplement: Supplementary file 6 — Supplementary Table 6 [file 41398_2017_70_MOESM6_ESM.xlsx]

## Sheet: Table_S6
Table S6 - MetaMeth analysis of Rheumatoid Arthritis GWAS summary statistics
Significant association are listed (Bonferroni adjusted p < 0.05 for n=85,620 models tested).
UCSC RefSeq annotation of CpGs is based on R package IlluminaHumanMethylation450kanno.ilmn12.hg19.
gid	chr	pos	UCSC RefSeq Gene Name	UCSC RefSeq Gene Accession	Model SNPs Coverage	MetaMeth Z	MetaMeth p	Top GWAS hit p ± 1Mbp from CpG	Top GWAS hit SNP ± 1Mbp from CpG	Top GWAS hit p EstiMeth SNPs	Top GWAS hit SNP EstiMeth SNPs	MHC Region
cg00205605	1	2516401			100	-5.01251	5.37254e-07	2.2e-10	chr1:2523811	2e-09	rs867436
cg17077288	1	2516516			100	-5.42911	5.66363e-08	2.2e-10	chr1:2523811	1.3e-09	rs60733400
cg17239770	1	2540942	MMEL1	NM_033467	100	5.28066	1.28722e-07	2.2e-10	chr1:2523811	1.3e-09	rs60733400
cg20673091	1	2541236	MMEL1	NM_033467	96.7213	-5.18196	2.19563e-07	2.2e-10	chr1:2523811	2.4e-08	rs3828154
cg09808235	1	2542588	MMEL1	NM_033467	100	5.97924	2.24188e-09	2.2e-10	chr1:2523811	7.7e-08	rs881640
cg02851558	1	38260988	MANEAL;MANEAL;MANEAL	NM_001113482;NM_001031740;NM_152496	100	-5.17458	2.28419e-07	5.2e-09	rs28411352	4e-05	rs28411034
cg21539243	1	114301432	PHTF1;PHTF1	NM_006608;NM_006608	100	14.0667	6.08224e-45	1.6e-149	rs2476601	4.1e-54	rs11102689
cg13801402	1	114429965	BCL2L15	NM_001010922	100	-12.2721	1.27945e-34	1.6e-149	rs2476601	2.6e-66	rs11102694
cg24550026	1	114430031	BCL2L15;BCL2L15	NM_001010922;NM_001010922	100	-16.688	1.60281e-62	1.6e-149	rs2476601	5.8e-63	rs11102702
cg13991834	1	114430280	BCL2L15	NM_001010922	100	-10.8155	2.90577e-27	1.6e-149	rs2476601	6.8e-61	rs7547478
cg04872610	1	114448489	AP4B1;DCLRE1B	NM_006594;NM_022836	100	13.7695	3.89064e-43	1.6e-149	rs2476601	1.3e-61	rs7513707
cg08529825	1	114489550	HIPK1;HIPK1	NM_198268;NM_152696	96.5517	5.97584	2.28902e-09	1.6e-149	rs2476601	1.2e-15	rs773554
cg13393917	1	114521301	OLFML3	NM_020190	100	-5.00394	5.61693e-07	1.6e-149	rs2476601	3.1e-08	rs6702833
cg22020227	1	114521775	OLFML3	NM_020190	98.2456	-5.51659	3.45636e-08	1.6e-149	rs2476601	2.7e-39	rs1217404
cg11157816	1	114522185	OLFML3	NM_020190	100	-9.50351	2.02936e-21	1.6e-149	rs2476601	5e-28	rs12563513
cg11518509	1	114525428			100	5.63083	1.79341e-08	1.6e-149	rs2476601	2.8e-38	rs7523862
cg15358701	1	161410459			100	-5.28399	1.26397e-07	9.8e-08	rs4657041	4.5e-07	rs12731669
cg11674355	2	65610261	SPRED2	NM_181784	100	6.5813	4.66366e-11	5.9e-10	rs1858037	1.1e-09	rs55945621
cg12126990	2	100588044	AFF3;AFF3	NM_001025108;NM_002285	100	-5.28563	1.25273e-07	3.6e-12	rs9653442	1.2e-10	rs2309752
cg14267725	2	100721038	AFF3;AFF3	NM_001025108;NM_002285	100	-6.54197	6.07119e-11	3.6e-12	rs9653442	4.8e-12	rs6712515
cg07349094	2	100759014	AFF3;AFF3	NM_002285;NM_002285	97.9592	-5.61766	1.93559e-08	3.6e-12	rs9653442	1.3e-08	rs12712067
cg06183267	2	100759134	AFF3	NM_002285	100	-5.39714	6.77117e-08	3.6e-12	rs9653442	1.3e-10	rs11123811
cg23497683	2	100759159	AFF3	NM_002285	100	-5.33024	9.80833e-08	3.6e-12	rs9653442	1.5e-08	rs2009095
cg21988972	2	100759623	AFF3	NM_002285	100	-6.03827	1.55778e-09	3.6e-12	rs9653442	1.6e-11	rs10865035
cg15996397	2	100831189			95	-5.07222	3.93207e-07	3.6e-12	rs9653442	2.3e-07	rs1821828
cg11255154	2	191879104	STAT1;STAT1	NM_007315;NM_139266	96.9697	5.24455	1.56663e-07	2.4e-12	rs13426947	4.3e-07	rs6733720
cg19919383	3	17046834	PLCL2;PLCL2	NM_001144382;NM_015184	100	-5.87218	4.30088e-09	2.7e-10	rs4452313	2.7e-10	rs4452313
cg09665320	3	27762636	EOMES	NM_005442	100	5.05936	4.20669e-07	2.4e-08	rs12715125	3.2e-08	rs9310852
cg16593628	4	26088226			100	-7.79044	6.67761e-15	9.2e-17	rs34046593	9.2e-17	rs34046593
cg05650238	5	55215955			100	5.23316	1.66635e-07	7.9e-23	rs7731626	6.9e-16	rs13186299
cg05225461	5	102596755	C5orf30	NM_033211	100	-6.22462	4.82714e-10	5.2e-10	rs2561477	5.2e-10	rs2561477
cg21184216	5	102598034	C5orf30	NM_033211	100	-6.09407	1.10078e-09	5.2e-10	rs2561477	6.2e-10	rs2561476
cg08117800	6	26195697			92.7273	5.01512	5.30009e-07	3.8e-13	chr6:26131810	1.4e-06	chr6:26183710	xMHC
cg08122386	6	26195954			100	5.04753	4.47569e-07	3.8e-13	chr6:26131810	1.4e-06	chr6:26183710	xMHC
cg20266910	6	26577678			100	-6.47814	9.28592e-11	3.8e-13	chr6:26131810	3.9e-07	rs1535275	xMHC
cg24010402	6	26660753	ZNF322A	NM_024639	100	5.52683	3.26067e-08	3.8e-13	chr6:26131810	2.6e-05	rs4409177	xMHC
cg01320540	6	26983916	C6orf41	NR_026775	92.8571	-5.69144	1.2597e-08	3.8e-13	chr6:26131810	2.5e-08	rs6913550	xMHC
cg10679156	6	27228101			100	-5.08248	3.72532e-07	5.7e-14	rs11752073	1.3e-06	rs11757863	xMHC
cg10536916	6	27841865	HIST1H4L	NM_003546	100	-5.69823	1.21061e-08	7.6e-19	rs11751928	6.2e-18	rs2232428	xMHC
cg16499284	6	28186477	LOC222699	NR_002936	100	-5.45452	4.91049e-08	7.6e-19	rs11751928	1.5e-11	rs2531804	xMHC
cg12898275	6	28186824	LOC222699	NR_002936	100	-6.49252	8.44136e-11	7.6e-19	rs11751928	1.4e-13	rs12000	xMHC
cg00765128	6	28226905	NKAPL	NM_001007531	100	7.52523	5.26268e-14	6.4e-19	chr6:29197463	3.1e-14	rs2179174	xMHC
cg01031101	6	28227091	NKAPL	NM_001007531	100	5.66789	1.44567e-08	6.4e-19	chr6:29197463	3.1e-14	rs2179174	xMHC
cg18675097	6	28227127	NKAPL;NKAPL	NM_001007531;NM_001007531	100	7.20131	5.96355e-13	6.4e-19	chr6:29197463	7.5e-15	rs11758337	xMHC
cg04861640	6	28234605	ZNF187;ZNF187;ZNF187	NM_001023560;NM_152736;NM_001111039	100	8.56602	1.07119e-17	6.4e-19	chr6:29197463	3.1e-14	rs2179174	xMHC
cg02339392	6	28234615	ZNF187;ZNF187;ZNF187	NM_001023560;NM_152736;NM_001111039	100	7.26589	3.70586e-13	6.4e-19	chr6:29197463	7.5e-15	rs11758337	xMHC
cg07660236	6	28367883	ZSCAN12;ZSCAN12	NM_001163391;NR_028077	100	5.51318	3.52408e-08	6.4e-19	chr6:29197463	3e-13	rs1474589	xMHC
cg09682330	6	28411287	ZSCAN23	NM_001012455	100	5.09693	3.45205e-07	6.4e-19	chr6:29197463	1.5e-11	rs2531804	xMHC
cg24703168	6	28411309	ZSCAN23	NM_001012455	100	-7.10815	1.17608e-12	6.4e-19	chr6:29197463	2.6e-13	rs6902687	xMHC
cg13866093	6	28502727	GPX5;GPX5	NM_003996;NM_001509	100	5.95274	2.63689e-09	6.4e-19	chr6:29197463	2.6e-13	rs6902687	xMHC
cg18214570	6	28543262	SCAND3	NM_052923	100	5.71019	1.12854e-08	1.2e-22	rs35787014	5.4e-13	chr6:28326431	xMHC
cg13565129	6	28601419			100	-5.15019	2.60222e-07	1.2e-22	rs35787014	4.7e-09	rs2213806	xMHC
cg15416661	6	28725789			100	5.3686	7.93523e-08	2e-44	rs4713242	8.1e-14	rs16901846	xMHC
cg25288068	6	28793681			100	-6.76585	1.32533e-11	2e-44	rs4713242	7.5e-10	rs1778483	xMHC
cg22366279	6	28848900			100	6.06996	1.27943e-09	2e-44	rs4713242	4.2e-13	rs1150697	xMHC
cg24867279	6	28853021			100	7.41159	1.24796e-13	2e-44	rs4713242	6.2e-18	rs2232428	xMHC
cg10429091	6	28861423			100	6.17222	6.73366e-10	2e-44	rs4713242	7.5e-15	rs11758337	xMHC
cg02639080	6	28874754	TRIM27	NM_006510	100	6.65535	2.82625e-11	2e-44	rs4713242	6.2e-18	rs2232428	xMHC
cg11886965	6	28879849	TRIM27	NM_006510	100	9.03552	1.63231e-19	2e-44	rs4713242	6.2e-18	rs2232428	xMHC
cg18844029	6	28885017	TRIM27	NM_006510	100	7.21291	5.47685e-13	2e-44	rs4713242	6.2e-18	rs2232428	xMHC
cg16061301	6	28886047	TRIM27	NM_006510	100	7.21702	5.31375e-13	2e-44	rs4713242	6.2e-18	rs2232428	xMHC
cg10401017	6	28887586	TRIM27	NM_006510	100	7.02726	2.10634e-12	2e-44	rs4713242	6.2e-18	rs2232428	xMHC
cg05216056	6	28887836	TRIM27	NM_006510	100	5.54671	2.91101e-08	2e-44	rs4713242	1.3e-14	rs1150717	xMHC
cg07162905	6	28887928	TRIM27	NM_006510	100	7.76393	8.23352e-15	2e-44	rs4713242	6.2e-18	rs2232428	xMHC
cg16754082	6	28888687	TRIM27	NM_006510	100	8.36726	5.89729e-17	2e-44	rs4713242	6.2e-18	rs2232428	xMHC
cg08125020	6	28889357	TRIM27	NM_006510	100	8.59347	8.43835e-18	2e-44	rs4713242	7.6e-19	rs11751928	xMHC
cg12896170	6	28890069	TRIM27	NM_006510	100	7.59148	3.1628e-14	2e-44	rs4713242	1.3e-14	rs1150717	xMHC
cg09855662	6	28892379	TRIM27	NM_006510	100	5.31376	1.07386e-07	2e-44	rs4713242	3.1e-09	rs2799081	xMHC
cg00609961	6	28911199			100	8.82063	1.13817e-18	2e-44	rs4713242	6.5e-18	rs56295386	xMHC
cg05127899	6	28911474			100	6.49669	8.21083e-11	2e-44	rs4713242	6.2e-18	rs2232428	xMHC
cg23326313	6	28911759			100	5.3649	8.09926e-08	2e-44	rs4713242	3.5e-13	rs2232422	xMHC
cg04742282	6	28911873			100	5.13938	2.75653e-07	2e-44	rs4713242	8.1e-14	rs16901846	xMHC
cg15088539	6	28911926			100	5.44906	5.06369e-08	2e-44	rs4713242	4.1e-13	rs7739332	xMHC
cg25005112	6	28911938			100	5.93235	2.98629e-09	2e-44	rs4713242	8.1e-14	rs16901846	xMHC
cg01597097	6	28912045			100	5.63776	1.72275e-08	2e-44	rs4713242	7.3e-13	rs73742542	xMHC
cg08542016	6	28912084			100	7.10061	1.24211e-12	2e-44	rs4713242	5.7e-14	rs11752073	xMHC
cg05852177	6	28954110			100	-5.09527	3.48246e-07	2e-44	rs4713242	2.7e-09	rs853683	xMHC
cg27045756	6	28971967	ZNF311	NM_001010877	100	-5.58628	2.31981e-08	2e-44	rs4713242	7.6e-19	rs11751928	xMHC
cg10111716	6	28972110	ZNF311	NM_001010877	100	-5.41319	6.19119e-08	2e-44	rs4713242	3e-13	rs1474589	xMHC
cg25133685	6	29013336	OR2W1	NM_030903	100	-5.53162	3.17279e-08	2e-44	rs4713242	7.6e-19	rs11751928	xMHC
cg05779068	6	29014046	OR2W1	NM_030903	100	5.73877	9.53684e-09	2e-44	rs4713242	6.2e-18	rs2232428	xMHC
cg15094605	6	29429346	OR2H1	NM_030883	100	5.77525	7.68372e-09	4.5e-60	rs9357094	4.7e-09	rs2213806	xMHC
cg09289820	6	30421275			100	-7.26499	3.73073e-13	9.5e-102	rs35590025	2.7e-50	rs2844552	xMHC
cg13518670	6	30433838			100	-11.2592	2.08577e-29	9.5e-102	rs35590025	2.7e-50	rs2844552	xMHC
cg09364338	6	30434523			100	10.5724	3.99929e-26	9.5e-102	rs35590025	2.7e-50	rs2844552	xMHC
cg09002049	6	30434552			100	15.1487	7.72794e-52	9.5e-102	rs35590025	2.7e-50	rs2844552	xMHC
cg07590002	6	30449064			100	8.97	2.96521e-19	1.2e-134	rs2523668	2.7e-50	rs2844552	xMHC
cg13262424	6	30449068			100	11.5023	1.28465e-30	1.2e-134	rs2523668	2.7e-50	rs2844552	xMHC
cg26884376	6	30539453	ABCF1;ABCF1	NM_001090;NM_001025091	100	6.17486	6.62212e-10	1.2e-134	rs2523668	6.3e-26	rs2516472	xMHC
cg16586538	6	30569105	PPP1R10	NM_002714	100	8.64746	5.26566e-18	1.2e-134	rs2523668	6.3e-26	rs2516472	xMHC
cg26413855	6	30796199			100	-15.7402	8.01826e-56	2.8e-189	rs805284	2.7e-50	rs2844552	xMHC
cg27154651	6	30796209			100	-15.1999	3.54132e-52	2.8e-189	rs805284	2.7e-50	rs2844552	xMHC
cg25075776	6	30848828			100	14.9493	1.57303e-50	2.8e-189	rs805284	6.3e-26	rs2516472	xMHC
cg02680487	6	30851529	DDR1;DDR1	NM_001954;NM_013993	100	11.3199	1.04551e-29	2.8e-189	rs805284	2.7e-50	rs2844552	xMHC
cg12847793	6	30852874	DDR1;DDR1	NM_013993;NM_001954	100	16.7722	3.89827e-63	2.8e-189	rs805284	2.7e-50	rs2844552	xMHC
cg13660719	6	30852963	DDR1;DDR1	NM_013993;NM_001954	100	16.5576	1.41035e-61	2.8e-189	rs805284	2.7e-50	rs2844552	xMHC
cg13695585	6	30853014	DDR1;DDR1	NM_013993;NM_001954	100	16.7508	5.58529e-63	2.8e-189	rs805284	2.7e-50	rs2844552	xMHC
cg07939626	6	30853073	DDR1;DDR1	NM_013993;NM_001954	100	16.6983	1.34857e-62	2.8e-189	rs805284	2.7e-50	rs2844552	xMHC
cg20955507	6	30853258	DDR1;DDR1	NM_013993;NM_001954	100	16.7325	7.59187e-63	2.8e-189	rs805284	6.3e-26	rs2516472	xMHC
cg26321999	6	30854011	DDR1;DDR1	NM_013993;NM_001954	100	16.3168	7.4912e-60	2.8e-189	rs805284	2.7e-50	rs2844552	xMHC
cg00934322	6	30854109	DDR1;DDR1	NM_013993;NM_001954	100	16.2647	1.75756e-59	2.8e-189	rs805284	2.7e-50	rs2844552	xMHC
cg07187855	6	30854161	DDR1;DDR1	NM_013993;NM_001954	100	16.6394	3.61425e-62	2.8e-189	rs805284	2.7e-50	rs2844552	xMHC
cg24566261	6	30854164	DDR1;DDR1	NM_013993;NM_001954	100	16.5333	2.11074e-61	2.8e-189	rs805284	2.7e-50	rs2844552	xMHC
cg09965419	6	30854186	DDR1;DDR1	NM_013993;NM_001954	100	16.3857	2.41972e-60	2.8e-189	rs805284	2.7e-50	rs2844552	xMHC
cg17091577	6	30854233	DDR1;DDR1	NM_013993;NM_001954	100	16.3961	2.03859e-60	2.8e-189	rs805284	2.7e-50	rs2844552	xMHC
cg15656686	6	30854551	DDR1;DDR1	NM_013993;NM_001954	100	16.6708	2.13787e-62	2.8e-189	rs805284	2.7e-50	rs2844552	xMHC
cg00466425	6	30856491	DDR1;DDR1;DDR1;DDR1	NM_013994;NM_013994;NM_013993;NM_001954	100	15.3005	7.58755e-53	2.8e-189	rs805284	2.7e-50	rs2844552	xMHC
cg27237814	6	30860014	DDR1;DDR1;DDR1	NM_013993;NM_001954;NM_013994	100	12.1602	5.06394e-34	2.8e-189	rs805284	6.3e-26	rs2516472	xMHC
cg07979747	6	30860136	DDR1;DDR1;DDR1	NM_013993;NM_001954;NM_013994	100	6.9189	4.55161e-12	2.8e-189	rs805284	6.3e-26	rs2516472	xMHC
cg19148201	6	30860237	DDR1;DDR1;DDR1	NM_013993;NM_001954;NM_013994	100	12.3633	4.12857e-35	2.8e-189	rs805284	2.7e-50	rs2844552	xMHC
cg09810078	6	30860265	DDR1;DDR1;DDR1	NM_013993;NM_001954;NM_013994	100	15.3581	3.12437e-53	2.8e-189	rs805284	2.7e-50	rs2844552	xMHC
cg17879299	6	30860300	DDR1;DDR1;DDR1	NM_013993;NM_001954;NM_013994	100	16.1132	2.05962e-58	2.8e-189	rs805284	2.7e-50	rs2844552	xMHC
cg12669395	6	30860866	DDR1;DDR1;DDR1	NM_013993;NM_001954;NM_013994	100	16.8167	1.84215e-63	2.8e-189	rs805284	2.7e-50	rs2844552	xMHC
cg16111190	6	30860887	DDR1;DDR1;DDR1	NM_013993;NM_001954;NM_013994	100	16.4786	5.22608e-61	2.8e-189	rs805284	2.7e-50	rs2844552	xMHC
cg15848685	6	30882641	VARS2;VARS2;VARS2	NM_020442;NM_001167733;NM_001167734	100	-8.3514	6.74563e-17	3.4e-205	rs2844454	2.7e-50	rs2844552	xMHC
cg12457901	6	30882671	VARS2;VARS2;VARS2	NM_020442;NM_001167733;NM_001167734	100	-6.20619	5.4283e-10	3.4e-205	rs2844454	2.7e-50	rs2844552	xMHC
cg14935711	6	30882694	VARS2;VARS2;VARS2	NM_020442;NM_001167733;NM_001167734	100	-8.20062	2.39158e-16	3.4e-205	rs2844454	2.7e-50	rs2844552	xMHC
cg16958594	6	30882708	VARS2;VARS2;VARS2	NM_020442;NM_001167733;NM_001167734	100	-7.99643	1.28076e-15	3.4e-205	rs2844454	2.7e-50	rs2844552	xMHC
cg15978899	6	30882994	VARS2;VARS2;VARS2	NM_020442;NM_001167733;NM_001167734	100	-12.7001	5.90765e-37	3.4e-205	rs2844454	2.7e-50	rs2844552	xMHC
cg00933603	6	30883001	VARS2;VARS2;VARS2	NM_020442;NM_001167733;NM_001167734	100	-12.6611	9.70641e-37	3.4e-205	rs2844454	2.7e-50	rs2844552	xMHC
cg10158679	6	30883074	VARS2;VARS2;VARS2	NM_020442;NM_001167733;NM_001167734	100	-10.2746	9.17119e-25	3.4e-205	rs2844454	2.7e-50	rs2844552	xMHC
cg00244776	6	30883192	VARS2;VARS2;VARS2	NM_020442;NM_001167733;NM_001167734	100	-12.0336	2.36702e-33	3.4e-205	rs2844454	2.7e-50	rs2844552	xMHC
cg02149965	6	30883203	VARS2;VARS2;VARS2	NM_020442;NM_001167733;NM_001167734	100	-9.82071	9.16913e-23	3.4e-205	rs2844454	2.7e-50	rs2844552	xMHC
cg19013222	6	30883526	VARS2;VARS2;VARS2	NM_020442;NM_001167733;NM_001167734	100	-13.7284	6.86201e-43	3.4e-205	rs2844454	2.7e-50	rs2844552	xMHC
cg03798603	6	30899145	SFTA2	NM_205854	100	-14.9228	2.34106e-50	3.4e-205	rs2844454	2.7e-50	rs2844552	xMHC
cg15992932	6	30899405	SFTA2	NM_205854	100	-11.558	6.72759e-31	3.4e-205	rs2844454	2.7e-50	rs2844552	xMHC
cg26672776	6	30899568	SFTA2	NM_205854	100	-5.83647	5.33176e-09	3.4e-205	rs2844454	2.7e-50	rs2844552	xMHC
cg15063443	6	30900560	SFTA2	NM_205854	100	16.2394	2.65354e-59	3.4e-205	rs2844454	2.7e-50	rs2844552	xMHC
cg27369431	6	30901148	SFTA2	NM_205854	100	-10.48	1.06794e-25	3.4e-205	rs2844454	6.3e-26	rs2516472	xMHC
cg17857094	6	30907280	DPCR1	NM_080870	100	11.0336	2.62995e-28	3.4e-205	rs2844454	2.7e-50	rs2844552	xMHC
cg11554728	6	30921757	DPCR1	NM_080870	100	16.1536	1.07108e-58	3.4e-205	rs2844454	2.7e-50	rs2844552	xMHC
cg03154717	6	30922489			100	11.5097	1.17855e-30	3.4e-205	rs2844454	6.3e-26	rs2516472	xMHC
cg13032057	6	30922803			100	11.4587	2.12641e-30	3.4e-205	rs2844454	6.3e-26	rs2516472	xMHC
cg13464738	6	30950779	MUC21	NM_001010909	100	10.8856	1.34947e-27	3.4e-205	rs2844454	6.3e-26	rs2516472	xMHC
cg18890461	6	31010837			100	-16.5891	8.35113e-62	3.4e-205	rs2844454	6.3e-26	rs2516472	xMHC
cg24764810	6	31025949	HCG22	NR_003948	100	11.4974	1.35935e-30	9.6e-215	rs34562262	6.3e-26	rs2516472	xMHC
cg15583958	6	31055396			100	15.6839	1.94911e-55	9.6e-215	rs34562262	2.7e-50	rs2844552	xMHC
cg17849733	6	31082200	PSORS1C1	NM_014068	100	-15.464	6.07476e-54	9.6e-215	rs34562262	2.7e-50	rs2844552	xMHC
cg26858414	6	31083322	CDSN;PSORS1C1	NM_001264;NM_014068	100	-14.2991	2.21637e-46	9.6e-215	rs34562262	2.7e-50	rs2844552	xMHC
cg13808979	6	31093153	PSORS1C1	NM_014068	100	-14.3213	1.61142e-46	9.6e-215	rs34562262	2.7e-50	rs2844552	xMHC
cg01372898	6	31093165	PSORS1C1	NM_014068	100	-13.6674	1.58933e-42	9.6e-215	rs34562262	2.7e-50	rs2844552	xMHC
cg20564865	6	31096861	PSORS1C1	NM_014068	100	10.1207	4.46962e-24	9.6e-215	rs34562262	9.9e-24	rs2516438	xMHC
cg04824716	6	31125475	CCHCR1;TCF19;CCHCR1;TCF19;CCHCR1;CCHCR1;CCHCR1	NM_001105564;NM_007109;NM_001105563;NM_001077511;NM_001105563;NM_019052;NM_001105564	100	-8.39405	4.69678e-17	1e-250	rs9296009	1.2e-21	rs2523534	xMHC
cg07400063	6	31126981	CCHCR1;CCHCR1;TCF19;TCF19;CCHCR1	NM_001105564;NM_001105563;NM_001077511;NM_007109;NM_019052	100	-6.83186	8.38177e-12	1e-250	rs9296009	9.9e-24	rs2516438	xMHC
cg23679615	6	31127159	TCF19;TCF19;CCHCR1	NM_001077511;NM_007109;NM_019052	100	-5.6327	1.77414e-08	1e-250	rs9296009	8.3e-26	rs3880459	xMHC
cg09045681	6	31127178	TCF19;TCF19;CCHCR1	NM_001077511;NM_007109;NM_019052	100	-5.96932	2.38243e-09	1e-250	rs9296009	6.3e-26	rs2516472	xMHC
cg22692488	6	31129600	TCF19;TCF19	NM_001077511;NM_007109	100	-5.7129	1.11069e-08	1e-250	rs9296009	8.3e-26	rs3880459	xMHC
cg07764829	6	31133910	POU5F1;POU5F1	NM_203289;NM_002701	100	-5.16178	2.44616e-07	1e-250	rs9296009	8.3e-26	rs3880459	xMHC
cg22994781	6	31139359	POU5F1	NM_002701	100	-11.1363	8.35057e-29	1e-250	rs9296009	2.7e-50	rs2844552	xMHC
cg26504835	6	31143710	PSORS1C3	NR_026816	100	-11.5051	1.24374e-30	1e-250	rs9296009	6.3e-26	rs2516472	xMHC
cg01064373	6	31238245	HLA-C	NM_002117	100	-8.88135	6.60511e-19	1e-250	rs9296009	6.3e-26	rs2516472	xMHC
cg26392102	6	31238751	HLA-C	NM_002117	100	-6.95906	3.42557e-12	1e-250	rs9296009	6.3e-26	rs2516472	xMHC
cg26343358	6	31275666			100	-10.7576	5.45542e-27	1e-250	rs9296009	6.3e-26	rs2516472	xMHC
cg23923934	6	31322914	HLA-B	NM_005514	100	-13.8696	9.67681e-44	1e-250	rs9296009	6.3e-26	rs2516472	xMHC
cg17159161	6	31323760	HLA-B	NM_005514	100	-8.66251	4.61484e-18	1e-250	rs9296009	2.7e-50	rs2844552	xMHC
cg01517384	6	31323856	HLA-B	NM_005514	100	-8.73426	2.45248e-18	1e-250	rs9296009	2.7e-50	rs2844552	xMHC
cg03039387	6	31364895			100	14.216	7.2859e-46	1e-250	rs9296009	2.7e-50	rs2844552	xMHC
cg04405704	6	31369119			100	15.9869	1.57574e-57	1e-250	rs9296009	2.7e-50	rs2844552	xMHC
cg07103722	6	31370532	MICA	NM_000247	100	-5.05814	4.23355e-07	1e-250	rs9296009	6.3e-26	rs2516472	xMHC
cg08575621	6	31371073	MICA	NM_000247	100	9.79756	1.15338e-22	1e-250	rs9296009	2.7e-50	rs2844552	xMHC
cg04055147	6	31371539	MICA	NM_000247	100	-10.1156	4.71004e-24	1e-250	rs9296009	9.9e-24	rs2516438	xMHC
cg00499399	6	31371550	MICA	NM_000247	100	-10.1206	4.47564e-24	1e-250	rs9296009	9.9e-24	rs2516438	xMHC
cg11895727	6	31371553	MICA	NM_000247	100	-10.7636	5.11631e-27	1e-250	rs9296009	2.7e-50	rs2844552	xMHC
cg18088903	6	31371612	MICA	NM_000247	100	-5.61256	1.99352e-08	1e-250	rs9296009	6.3e-26	rs2516472	xMHC
cg17476405	6	31371614	MICA	NM_000247	100	-6.49157	8.49452e-11	1e-250	rs9296009	9.9e-24	rs2516438	xMHC
cg25583983	6	31371820	MICA	NM_000247	100	-14.1945	9.91008e-46	1e-250	rs9296009	2.7e-50	rs2844552	xMHC
cg27144224	6	31371837	MICA	NM_000247	100	-14.1705	1.39547e-45	1e-250	rs9296009	2.7e-50	rs2844552	xMHC
cg11064395	6	31375304	MICA	NM_000247	100	7.95132	1.84537e-15	1e-250	rs9296009	6.3e-26	rs2516472	xMHC
cg12182649	6	31381779	MICA	NM_000247	100	-6.27044	3.60029e-10	1e-250	rs9296009	2.7e-50	rs2844552	xMHC
cg04985482	6	31382065	MICA	NM_000247	100	8.56366	1.09341e-17	1e-250	rs9296009	2.7e-50	rs2844552	xMHC
cg27326026	6	31409355			100	-14.2131	7.59528e-46	1e-250	rs9296009	2.7e-50	rs2844552	xMHC
cg11809272	6	31409361			100	-10.9891	4.31046e-28	1e-250	rs9296009	2.7e-50	rs2844552	xMHC
cg09153092	6	31409409			100	-15.5356	1.99134e-54	1e-250	rs9296009	2.7e-50	rs2844552	xMHC
cg01290934	6	31409673			100	-14.0965	3.99378e-45	1e-250	rs9296009	2.7e-50	rs2844552	xMHC
cg18086664	6	31409706			100	-15.6836	1.9584e-55	1e-250	rs9296009	2.7e-50	rs2844552	xMHC
cg03694466	6	31409757			100	-16.5979	7.21559e-62	1e-250	rs9296009	2.7e-50	rs2844552	xMHC
cg16166826	6	31439037	HCG26	NR_002812	100	-7.24005	4.48522e-13	1e-250	rs9296009	2.7e-50	rs2844552	xMHC
cg07899532	6	31458944			100	-15.5205	2.52132e-54	1e-250	rs9296009	2.7e-50	rs2844552	xMHC
cg14379630	6	31461850			100	6.68624	2.28972e-11	1e-250	rs9296009	8.3e-26	rs3880459	xMHC
cg08009669	6	31465202	MICB	NM_005931	100	-15.0975	1.68245e-51	1e-250	rs9296009	2.7e-50	rs2844552	xMHC
cg23003117	6	31466177	MICB	NM_005931	100	10.6436	1.86757e-26	1e-250	rs9296009	2.7e-50	rs2844552	xMHC
cg12094174	6	31466187	MICB	NM_005931	100	14.2425	4.99353e-46	1e-250	rs9296009	2.7e-50	rs2844552	xMHC
cg14646094	6	31496752	MCCD1;MCCD1	NM_001011700;NM_001011700	100	12.227	2.2293e-34	1e-250	rs9296009	2.7e-50	rs2844552	xMHC
cg20443451	6	31497233	MCCD1	NM_001011700	100	6.07201	1.26319e-09	1e-250	rs9296009	6.3e-26	rs2516472	xMHC
cg26863842	6	31506723	BAT1;BAT1	NM_080598;NM_004640	100	-15.8166	2.38984e-56	1e-250	rs9296009	2.7e-50	rs2844552	xMHC
cg09981533	6	31507701	BAT1;BAT1	NM_080598;NM_004640	100	-10.4646	1.25564e-25	1e-250	rs9296009	2.7e-50	rs2844552	xMHC
cg24332685	6	31508126	BAT1;BAT1	NM_080598;NM_004640	100	-12.0022	3.4596e-33	1e-250	rs9296009	2.7e-50	rs2844552	xMHC
cg08463024	6	31508167	BAT1;BAT1	NM_080598;NM_004640	100	-13.5069	1.42478e-41	1e-250	rs9296009	2.7e-50	rs2844552	xMHC
cg11489251	6	31508297	BAT1;BAT1	NM_080598;NM_004640	100	-13.6753	1.42584e-42	1e-250	rs9296009	2.7e-50	rs2844552	xMHC
cg24631162	6	31508318	BAT1;BAT1	NM_004640;NM_080598	100	-16.2297	3.11089e-59	1e-250	rs9296009	2.7e-50	rs2844552	xMHC
cg14373189	6	31509244	BAT1;SNORD84;BAT1	NM_004640;NR_003065;NM_080598	100	12.8828	5.62683e-38	1e-250	rs9296009	2.7e-50	rs2844552	xMHC
cg02000145	6	31509402	BAT1;SNORD84;BAT1	NM_004640;NR_003065;NM_080598	100	6.71427	1.89008e-11	1e-250	rs9296009	6.3e-26	rs2516472	xMHC
cg14130272	6	31509427	BAT1;SNORD84;BAT1	NM_004640;NR_003065;NM_080598	100	5.35327	8.63805e-08	1e-250	rs9296009	6.3e-26	rs2516472	xMHC
cg03031988	6	31510729	BAT1;BAT1	NM_004640;NM_080598	100	9.7346	2.14661e-22	1e-250	rs9296009	2.7e-50	rs2844552	xMHC
cg21079591	6	31510735	BAT1;BAT1	NM_004640;NM_080598	100	7.02881	2.083e-12	1e-250	rs9296009	2.7e-50	rs2844552	xMHC
cg06632549	6	31529993			100	-14.1558	1.72013e-45	1e-250	rs9296009	2.7e-50	rs2844552	xMHC
cg02402436	6	31540051	LTA;LTA;LTA	NM_000595;NM_001159740;NM_001159740	100	-9.86035	6.18347e-23	1e-250	rs9296009	2.7e-50	rs2844552	xMHC
cg09736959	6	31540114	LTA;LTA;LTA	NM_000595;NM_001159740;NM_000595	100	16.464	6.65726e-61	1e-250	rs9296009	6.3e-26	rs2516472	xMHC
cg10476003	6	31540169	LTA;LTA;LTA	NM_000595;NM_001159740;NM_000595	100	-12.8447	9.20867e-38	1e-250	rs9296009	2.7e-50	rs2844552	xMHC
cg01157951	6	31540399	LTA;LTA	NM_001159740;NM_000595	100	-13.0371	7.53118e-39	1e-250	rs9296009	6.3e-26	rs2516472	xMHC
cg17709873	6	31540456	LTA;LTA	NM_001159740;NM_000595	100	16.7572	5.01683e-63	1e-250	rs9296009	2.7e-50	rs2844552	xMHC
cg16280132	6	31540459	LTA;LTA	NM_001159740;NM_000595	100	15.6655	2.60287e-55	1e-250	rs9296009	2.7e-50	rs2844552	xMHC
cg26348243	6	31540461	LTA;LTA	NM_001159740;NM_000595	100	16.7605	4.7456e-63	1e-250	rs9296009	2.7e-50	rs2844552	xMHC
cg00501919	6	31540750	LTA;LTA	NM_000595;NM_001159740	100	-13.8367	1.53158e-43	1e-250	rs9296009	2.7e-50	rs2844552	xMHC
cg14324675	6	31554848	LST1;LST1;LST1;LST1;LST1;LST1;LST1;LST1	NR_029461;NM_007161;NM_205839;NM_205838;NM_205840;NM_001166538;NR_029462;NM_205837	100	-16.4317	1.1345e-60	1e-250	rs9296009	2.7e-50	rs2844552	xMHC
cg16167809	6	31556255	LST1;LST1;LST1;LST1;LST1;LST1;LST1;LST1	NR_029461;NM_205840;NM_205839;NM_007161;NM_001166538;NM_205837;NR_029462;NM_205838	100	-15.8156	2.42927e-56	1e-250	rs9296009	2.7e-50	rs2844552	xMHC
cg12573002	6	31560624	NCR3;NCR3;NCR3;NCR3;NCR3;NCR3	NM_001145466;NM_001145467;NM_001145467;NM_147130;NM_001145466;NM_147130	100	-15.8435	1.55957e-56	1e-250	rs9296009	2.7e-50	rs2844552	xMHC
cg15343510	6	31582285	AIF1;AIF1	NM_001623;NM_004847	100	5.21798	1.80888e-07	1e-250	rs9296009	9.9e-24	rs2516438	xMHC
cg04762213	6	31587888	BAT2	NM_080686	100	14.6007	2.77754e-48	1e-250	rs9296009	2.7e-50	rs2844552	xMHC
cg25136988	6	31649623	LY6G5C	NM_025262	100	8.20148	2.37441e-16	1e-250	rs9296009	2.7e-50	rs2844552	xMHC
cg03807391	6	31674897	LY6G6F	NM_001003693	100	-16.2838	1.28617e-59	1e-250	rs9296009	6.3e-26	rs2516472	xMHC
cg13123009	6	31681882	LY6G6E;LY6G6D;LY6G6E	NR_024541;NM_021246;NR_003673	100	-12.5354	4.77707e-36	1e-250	rs9296009	2.7e-50	rs2844552	xMHC
cg15264752	6	31697973	DDAH2;DDAH2	NM_013974;NM_013974	100	7.62799	2.38442e-14	1e-250	rs9296009	9.9e-24	rs2516438	xMHC
cg24198896	6	31770844	LSM2	NM_021177	100	-11.4725	1.81302e-30	1e-250	rs9296009	6.3e-26	rs2516472	xMHC
cg10547205	6	31854520	EHMT2;EHMT2	NM_006709;NM_025256	100	11.4588	2.12511e-30	1e-250	rs9296009	6.3e-26	rs2516472	xMHC
cg16505946	6	31870305	ZBTB12	NM_181842	100	14.1661	1.48435e-45	1e-250	rs9296009	2.7e-50	rs2844552	xMHC
cg16868572	6	31870310	ZBTB12	NM_181842	100	14.1782	1.25033e-45	1e-250	rs9296009	2.7e-50	rs2844552	xMHC
cg11953311	6	31870840	ZBTB12	NM_181842	100	14.9126	2.72841e-50	1e-250	rs9296009	2.7e-50	rs2844552	xMHC
cg24051943	6	31870891	ZBTB12	NM_181842	100	15.668	2.50189e-55	1e-250	rs9296009	2.7e-50	rs2844552	xMHC
cg19609334	6	32056249	TNXB	NM_019105	100	8.39397	4.70002e-17	1e-250	rs9296009	1.2e-21	rs2523534	xMHC
cg07088771	6	32057846	TNXB	NM_019105	100	-15.4945	3.77956e-54	1e-250	rs9296009	2.7e-50	rs2844552	xMHC
cg22501666	6	32070101	TNXB	NM_019105	100	-11.4805	1.65274e-30	1e-250	rs9296009	6.3e-26	rs2516472	xMHC
cg07305776	6	32097549	FKBPL	NM_022110	100	5.22928	1.70173e-07	1e-250	rs9296009	6.3e-26	rs2516472	xMHC
cg11103845	6	32157230	PBX2	NM_002586	100	-7.6736	1.67238e-14	1e-250	rs9296009	2.7e-50	rs2844552	xMHC
cg08376583	6	32222492			100	11.4505	2.33783e-30	1e-250	rs9296009	6.3e-26	rs2516472	xMHC
cg17750401	6	32279836	C6orf10	NM_006781	100	-12.0304	2.46074e-33	1e-250	rs9296009	6.3e-26	rs2516472	xMHC
cg17039645	6	32294503	C6orf10	NM_006781	100	-11.3252	9.84254e-30	1e-250	rs9296009	6.3e-26	rs2516472	xMHC
cg24640182	6	32305068	C6orf10	NM_006781	100	-13.6375	2.39506e-42	1e-250	rs9296009	2.7e-50	rs2844552	xMHC
cg20636526	6	32305145	C6orf10	NM_006781	100	-15.1684	5.72478e-52	1e-250	rs9296009	2.7e-50	rs2844552	xMHC
cg00334532	6	32712093	HLA-DQA2	NM_020056	100	-5.08613	3.65439e-07	1e-250	rs9296009	1e-31	rs2296738	xMHC
cg03477130	6	32782796	HLA-DOB	NM_002120	100	6.28769	3.22233e-10	1e-250	rs9296009	4.2e-32	rs9469540	xMHC
cg25744682	6	32797578	TAP2;TAP2	NM_000544;NM_018833	100	10.2636	1.02779e-24	1e-250	rs9296009	1.3e-29	rs12207382	xMHC
cg24421410	6	32920220	HLA-DMA	NM_006120	100	-5.45758	4.82677e-08	1e-250	rs9296009	1.4e-20	rs16868575	xMHC
cg02806715	6	32920567	HLA-DMA	NM_006120	100	-6.05024	1.44626e-09	1e-250	rs9296009	1e-24	chr6:33457133	xMHC
cg08735211	6	32920657	HLA-DMA	NM_006120	100	-5.15259	2.56906e-07	1e-250	rs9296009	1.8e-24	chr6:33457561	xMHC
cg24129356	6	32920735	HLA-DMA	NM_006120	100	-5.52342	3.32467e-08	1e-250	rs9296009	1.4e-20	rs16868575	xMHC
cg03520342	6	32920784	HLA-DMA	NM_006120	100	-6.51886	7.08449e-11	1e-250	rs9296009	3.4e-30	rs12663370	xMHC
cg07151443	6	32920962	HLA-DMA	NM_006120	100	-5.30242	1.14278e-07	1e-250	rs9296009	4.9e-31	rs753890	xMHC
cg26262232	6	32920995	HLA-DMA	NM_006120	100	-6.91338	4.73223e-12	1e-250	rs9296009	4.2e-32	rs9469540	xMHC
cg08491668	6	32935236	BRD2	NM_005104	100	6.06311	1.33514e-09	1e-250	rs9296009	8.9e-15	rs4711363	xMHC
cg26246658	6	32936741	BRD2;BRD2	NM_005104;NM_005104	100	5.63168	1.78464e-08	1e-250	rs9296009	1e-24	chr6:33457133	xMHC
cg15734436	6	33047185	HLA-DPB1	NM_002121	100	7.06192	1.64223e-12	1e-250	rs9296009	1e-24	chr6:33457133	xMHC
cg17362900	6	33047944	HLA-DPB1	NM_002121	100	7.38063	1.57536e-13	1e-250	rs9296009	1e-24	chr6:33457133	xMHC
cg03229061	6	33048483	HLA-DPB1	NM_002121	100	5.49096	3.99759e-08	1e-250	rs9296009	2.6e-36	rs4711343	xMHC
cg15829535	6	33048760	HLA-DPB1	NM_002121	100	8.30755	9.7701e-17	1e-250	rs9296009	1e-24	chr6:33457133	xMHC
cg14428733	6	33049505	HLA-DPB1	NM_002121	100	6.05515	1.40285e-09	1e-250	rs9296009	1e-24	chr6:33457133	xMHC
cg09676013	6	33080500	HLA-DPB2	NR_001435	100	-9.577	9.99008e-22	1e-250	rs9296009	1e-24	chr6:33457133	xMHC
cg19325793	6	33082165	HLA-DPB2	NR_001435	100	12.1077	9.61598e-34	1e-250	rs9296009	1.1e-31	rs3763258	xMHC
cg16055526	6	33083287	HLA-DPB2	NR_001435	100	12.0871	1.2358e-33	1e-250	rs9296009	1.8e-24	chr6:33457561	xMHC
cg17043247	6	33083989	HLA-DPB2	NR_001435	100	14.6632	1.10957e-48	1e-250	rs9296009	1.1e-31	rs3763258	xMHC
cg16580391	6	33084479	HLA-DPB2	NR_001435	100	9.55047	1.29105e-21	1e-250	rs9296009	1.8e-24	chr6:33457561	xMHC
cg03943025	6	33084549	HLA-DPB2	NR_001435	100	10.5883	3.37837e-26	1e-250	rs9296009	1.8e-24	chr6:33457561	xMHC
cg08693832	6	33084554	HLA-DPB2	NR_001435	100	11.1681	5.83907e-29	1e-250	rs9296009	1.8e-24	chr6:33457561	xMHC
cg27264993	6	33084608	HLA-DPB2	NR_001435	100	10.5236	6.72426e-26	1e-250	rs9296009	1.8e-24	chr6:33457561	xMHC
cg21870640	6	33084624	HLA-DPB2	NR_001435	100	9.96405	2.18954e-23	1e-250	rs9296009	8.4e-26	rs2281830	xMHC
cg08088295	6	33084741	HLA-DPB2	NR_001435	100	10.165	2.84223e-24	1e-250	rs9296009	1.8e-24	chr6:33457561	xMHC
cg17833071	6	33084770	HLA-DPB2	NR_001435	100	11.1717	5.60939e-29	1e-250	rs9296009	8.4e-26	rs2281830	xMHC
cg23075555	6	33084789	HLA-DPB2	NR_001435	100	6.17943	6.43356e-10	1e-250	rs9296009	1.8e-24	chr6:33457561	xMHC
cg24266485	6	33084840	HLA-DPB2	NR_001435	100	7.52739	5.17656e-14	1e-250	rs9296009	9.6e-24	chr6:33463141	xMHC
cg24185832	6	33084888	HLA-DPB2	NR_001435	100	7.42387	1.1375e-13	1e-250	rs9296009	1.8e-24	chr6:33457561	xMHC
cg04315646	6	33084922	HLA-DPB2	NR_001435	100	9.43374	3.95717e-21	1e-250	rs9296009	1.8e-24	chr6:33457561	xMHC
cg05337177	6	33084928	HLA-DPB2	NR_001435	100	6.75452	1.4331e-11	1e-250	rs9296009	2.4e-42	rs9469556	xMHC
cg23640002	6	33084933	HLA-DPB2	NR_001435	100	8.20529	2.30038e-16	1e-250	rs9296009	1.8e-24	chr6:33457561	xMHC
cg01246982	6	33094339	HLA-DPB2	NR_001435	100	10.9641	5.68967e-28	1e-250	rs9296009	1e-24	chr6:33457133	xMHC
cg24594224	6	33136015	COL11A2;COL11A2;COL11A2	NM_080679;NM_080681;NM_080680	100	7.47995	7.43507e-14	1e-250	rs1004095	8.4e-26	rs2281830	xMHC
cg15818109	6	33142006	COL11A2;COL11A2;COL11A2	NM_080679;NM_080681;NM_080680	100	5.24678	1.54779e-07	1e-250	rs1004095	3.4e-30	rs12663370	xMHC
cg11561665	6	33215868			100	-6.90047	5.18316e-12	1e-250	rs9267989	1.1e-31	rs3763258	xMHC
cg02813606	6	33235902	VPS52	NM_022553	97.7273	6.92636	4.31815e-12	1e-250	rs9268086	8.9e-15	rs4711363	xMHC
cg24536691	6	33238768	VPS52;RPS18	NM_022553;NM_022551	100	7.99929	1.25138e-15	1e-250	rs2395115	3.4e-30	rs12663370	xMHC
cg16052901	6	33240864	VPS52;RPS18	NM_022553;NM_022551	100	-9.32742	1.08478e-20	1e-250	rs4713515	1.4e-19	chr6:33531235	xMHC
cg27182159	6	33241226	RPS18	NM_022551	100	-5.78502	7.25023e-09	1e-250	rs9268113	9.6e-24	chr6:33463141	xMHC
cg12583553	6	33242487	RPS18	NM_022551	100	-5.94326	2.79407e-09	1e-250	rs9268113	8.4e-26	rs2281830	xMHC
cg17225129	6	33244755	B3GALT4	NM_003782	100	5.91334	3.35238e-09	1e-250	rs9268113	1e-24	chr6:33457133	xMHC
cg03169472	6	33246008	B3GALT4	NM_003782	100	5.23485	1.65115e-07	1e-250	rs9268113	2.7e-16	rs3818528	xMHC
cg04642669	6	33255416	WDR46;WDR46	NM_005452;NM_001164267	100	-14.0639	6.32598e-45	1e-250	rs9268141	1.1e-31	rs3763258	xMHC
cg03782778	6	33255425	WDR46;WDR46	NM_005452;NM_001164267	100	-9.95032	2.51361e-23	1e-250	rs9268141	1.3e-29	rs12207382	xMHC
cg17131579	6	33256216	PFDN6;WDR46;WDR46	NM_014260;NM_005452;NM_001164267	100	7.69435	1.42221e-14	1e-250	rs9268145	8.4e-26	rs2281830	xMHC
cg00870279	6	33256222	PFDN6;WDR46;WDR46	NM_014260;NM_005452;NM_001164267	100	6.84697	7.54296e-12	1e-250	rs9268145	1e-24	chr6:33457133	xMHC
cg02609733	6	33260145	RGL2;RGL2	NR_028387;NM_004761	100	-7.52138	5.42017e-14	1e-250	rs482194	1.6e-26	rs12204421	xMHC
cg26757097	6	33260263	RGL2;RGL2	NR_028387;NM_004761	100	-9.20925	3.28423e-20	1e-250	rs482194	1e-24	chr6:33457133	xMHC
cg22262260	6	33260284	RGL2;RGL2	NR_028387;NM_004761	100	-7.57374	3.62625e-14	1e-250	rs482194	1e-24	chr6:33457133	xMHC
cg15559584	6	33267644	TAPBP;TAPBP;RGL2;RGL2	NM_172209;NM_003190;NM_004761;NR_028387	100	-8.25377	1.5347e-16	1e-250	rs537757	1.2e-18	rs1408711	xMHC
cg03637976	6	33268071	TAPBP;TAPBP;RGL2;RGL2	NM_172209;NM_003190;NM_004761;NR_028387	100	-5.42418	5.82206e-08	1e-250	rs537757	1.1e-31	rs3763258	xMHC
cg02236874	6	33272564	TAPBP;TAPBP;TAPBP	NM_172209;NM_003190;NM_172208	100	5.18087	2.20858e-07	1e-250	rs522254	1e-11	rs594223	xMHC
cg04415168	6	33282856	ZBTB22;TAPBP;TAPBP;TAPBP;ZBTB22	NM_005453;NM_003190;NM_172208;NM_172209;NM_001145338	100	6.1872	6.12442e-10	1e-250	rs495140	1.5e-12	rs210195	xMHC
cg14288848	6	33282873	ZBTB22;TAPBP;TAPBP;TAPBP;ZBTB22	NM_005453;NM_003190;NM_172208;NM_172209;NM_001145338	100	5.84213	5.15389e-09	1e-250	rs495140	7e-15	rs7761859	xMHC
cg17055704	6	33282879	ZBTB22;TAPBP;TAPBP;TAPBP;ZBTB22	NM_005453;NM_003190;NM_172208;NM_172209;NM_001145338	100	5.35006	8.79256e-08	1e-250	rs495140	8.9e-15	rs4711363	xMHC
cg14473643	6	33282885	ZBTB22;TAPBP;TAPBP;TAPBP;ZBTB22	NM_005453;NM_003190;NM_172208;NM_172209;NM_001145338	100	6.28178	3.34728e-10	1e-250	rs495140	3.4e-24	rs756137	xMHC
cg14309283	6	33282890	ZBTB22;TAPBP;TAPBP;TAPBP;ZBTB22	NM_005453;NM_003190;NM_172208;NM_172209;NM_001145338	100	6.97844	2.98469e-12	1e-250	rs495140	4.6e-37	rs1830873	xMHC
cg05210804	6	33282896	ZBTB22;TAPBP;TAPBP;TAPBP;ZBTB22	NM_005453;NM_003190;NM_172208;NM_172209;NM_001145338	100	5.44291	5.24163e-08	1e-250	rs495140	2.4e-42	rs9469556	xMHC
cg07895437	6	33282971	ZBTB22;TAPBP;TAPBP;TAPBP;ZBTB22	NM_005453;NM_003190;NM_172208;NM_172209;NM_001145338	100	6.82954	8.51851e-12	1e-250	rs495140	1.4e-31	rs2281816	xMHC
cg27168291	6	33282997	ZBTB22;TAPBP;TAPBP;TAPBP;ZBTB22	NM_005453;NM_003190;NM_172208;NM_172209;NM_001145338	100	6.48711	8.74986e-11	1e-250	rs495140	1.1e-31	rs3763258	xMHC
cg26646118	6	33283000	ZBTB22;TAPBP;TAPBP;TAPBP;ZBTB22	NM_005453;NM_003190;NM_172208;NM_172209;NM_001145338	96.7742	5.84288	5.13065e-09	1e-250	rs495140	1.3e-29	rs12207382	xMHC
cg10134527	6	33283015	ZBTB22;TAPBP;TAPBP;TAPBP;ZBTB22	NM_005453;NM_003190;NM_172208;NM_172209;NM_001145338	94.7368	7.41264	1.23809e-13	1e-250	rs495140	2.4e-42	rs9469556	xMHC
cg25954512	6	33283021	ZBTB22;TAPBP;TAPBP;TAPBP;ZBTB22	NM_005453;NM_003190;NM_172208;NM_172209;NM_001145338	100	9.85686	6.4022e-23	1e-250	rs495140	2.4e-42	rs9469556	xMHC
cg07245868	6	33283055	ZBTB22;TAPBP;TAPBP;TAPBP;ZBTB22	NM_005453;NM_003190;NM_172208;NM_172209;NM_001145338	100	6.91991	4.51926e-12	1e-250	rs495140	7e-15	rs7761859	xMHC
cg18144560	6	33283070	ZBTB22;TAPBP;TAPBP;TAPBP;ZBTB22	NM_005453;NM_003190;NM_172208;NM_172209;NM_001145338	100	6.29296	3.11473e-10	1e-250	rs495140	8.9e-15	rs4711363	xMHC
cg08771019	6	33283145	ZBTB22;TAPBP;TAPBP;TAPBP;ZBTB22	NM_005453;NM_003190;NM_172208;NM_172209;NM_001145338	98.2143	8.93081	4.22902e-19	1e-250	rs495140	1.4e-31	rs2281816	xMHC
cg11917542	6	33283158	ZBTB22;TAPBP;TAPBP;TAPBP;ZBTB22	NM_005453;NM_003190;NM_172208;NM_172209;NM_001145338	100	6.20849	5.34958e-10	1e-250	rs495140	1.1e-31	rs3763258	xMHC
cg01367322	6	33283796	ZBTB22;ZBTB22	NM_005453;NM_001145338	100	5.53763	3.06586e-08	1e-250	rs495140	7e-12	rs453295	xMHC
cg26887212	6	33286244	ZBTB22;ZBTB22	NM_005453;NM_001145338	100	-5.6612	1.50316e-08	1e-250	rs557539	1.5e-12	rs210195	xMHC
cg23888902	6	33385929	CUTA;CUTA;CUTA;CUTA;CUTA;CUTA;CUTA;CUTA;CUTA	NM_001014840;NM_001014840;NM_001014433;NM_015921;NM_001014838;NM_001014837;NM_015921;NM_001014838;NM_001014837	100	8.25014	1.58213e-16	1e-250	rs9268556	1e-24	chr6:33457133	Flanking xMHC
cg23157971	6	33396160	SYNGAP1	NM_006772	100	9.19462	3.76324e-20	1e-250	rs9268579	1e-24	chr6:33457133	Flanking xMHC
cg15264710	6	33396168	SYNGAP1	NM_006772	100	5.44198	5.26905e-08	1e-250	rs9268579	1.8e-24	chr6:33457561	Flanking xMHC
cg24852032	6	33396223	SYNGAP1	NM_006772	100	8.49055	2.05655e-17	1e-250	rs9268579	1e-24	chr6:33457133	Flanking xMHC
cg03505346	6	33396225	SYNGAP1	NM_006772	100	8.30771	9.75687e-17	1e-250	rs9268579	8.4e-26	rs622917	Flanking xMHC
cg00478874	6	33396235	SYNGAP1	NM_006772	100	9.77997	1.37253e-22	1e-250	rs9268579	1e-24	chr6:33457133	Flanking xMHC
cg11901544	6	33396247	SYNGAP1	NM_006772	100	8.85502	8.36696e-19	1e-250	rs9268579	1e-24	chr6:33457133	Flanking xMHC
cg22740603	6	33397959	SYNGAP1	NM_006772	100	-5.01827	5.21383e-07	1e-250	rs9268589	1e-31	rs2296738	Flanking xMHC
cg04718853	6	33401192	SYNGAP1	NM_006772	100	-8.45459	2.80075e-17	1e-250	chr6:32401261	1e-24	chr6:33457133	Flanking xMHC
cg27530576	6	33401480	SYNGAP1	NM_006772	100	-5.02232	5.10503e-07	1e-250	rs1987305	1.3e-29	rs12207382	Flanking xMHC
cg22562040	6	33421819	ZBTB9	NM_152735	100	10.2608	1.05855e-24	1e-250	rs9268804	1e-24	chr6:33457133	Flanking xMHC
cg07679836	6	33548423	BAK1	NM_001188	100	6.09696	1.08102e-09	1e-250	rs34331363	1.7e-11	rs210137	Flanking xMHC
cg24505687	6	33548425	BAK1	NM_001188	100	5.77722	7.59431e-09	1e-250	rs34331363	1.7e-11	rs210137	Flanking xMHC
cg04201373	6	33551533	GGNBP1	NR_028361	100	5.8385	5.26739e-09	1e-250	rs34331363	1.7e-11	rs210137	Flanking xMHC
cg08255724	6	33558900	C6orf227	NR_027908	100	8.10581	5.2395e-16	1e-250	rs34331363	2.2e-13	rs420361	Flanking xMHC
cg08355863	6	33587496			100	6.27046	3.5997e-10	1e-250	rs9271406	1.4e-31	rs2281816	Flanking xMHC
cg02478409	6	33589019	ITPR3	NM_002224	98.1481	-6.12822	8.88647e-10	1e-250	rs9271503	1.7e-22	chr6:33508531	Flanking xMHC
cg01035815	6	33600828	ITPR3	NM_002224	100	-6.98371	2.87483e-12	1e-250	rs3104372	4.2e-32	rs9469540	Flanking xMHC
cg16204066	6	33638922	ITPR3	NM_002224	100	-6.95022	3.64715e-12	1e-250	rs55722612	1.7e-35	rs10947435	Flanking xMHC
cg14003231	6	33640908	ITPR3	NM_002224	100	7.62664	2.40952e-14	1e-250	rs55722612	3e-14	rs12212284	Flanking xMHC
cg00364051	6	33647861	ITPR3	NM_002224	100	-7.57764	3.51896e-14	1e-250	rs9275058	9e-19	rs9461896	Flanking xMHC
cg11169463	6	33653411	ITPR3	NM_002224	100	-10.0642	7.95319e-24	1e-250	rs3134970	1.5e-41	rs4713669	Flanking xMHC
cg18558423	6	33653506	ITPR3	NM_002224	100	-13.5651	6.44874e-42	1e-250	rs3134970	2.4e-42	rs9469556	Flanking xMHC
cg23464041	6	33663938	ITPR3	NM_002224	100	7.49267	6.74873e-14	1e-250	rs6457619	1.3e-30	rs3227	Flanking xMHC
cg16066008	6	33675600	C6orf125	NM_032340	100	13.1901	1.00062e-39	1e-250	rs9275532	4.6e-37	rs1830873	Flanking xMHC
cg05337694	6	33679598	C6orf125	NM_032340	100	13.6268	2.77302e-42	1e-250	rs9275581	1.5e-41	rs4713669	Flanking xMHC
cg04807036	6	33681788			100	11.8113	3.41258e-32	1e-250	rs3998158	1.2e-30	rs4711339	Flanking xMHC
cg11713064	6	33730089			98.9583	11.9118	1.02724e-32	1.2e-242	rs3819721	1.5e-41	rs4713669	Flanking xMHC
cg18144373	6	33736983			100	-5.89518	3.74282e-09	1.2e-242	rs3819721	2.8e-15	rs545787	Flanking xMHC
cg07979401	6	33739406	LEMD2;LEMD2	NM_001143944;NM_181336	100	-5.80886	6.29009e-09	1.2e-242	rs3819721	2.4e-13	rs597723	Flanking xMHC
cg18005901	6	33739558	LEMD2;LEMD2	NM_001143944;NM_181336	100	-5.902	3.59131e-09	1.2e-242	rs3819721	1.3e-29	rs12207382	Flanking xMHC
cg13859433	6	33739653	LEMD2;LEMD2	NM_001143944;NM_181336	100	-9.18121	4.2627e-20	1.2e-242	rs3819721	1.3e-28	rs4713675	Flanking xMHC
cg08073153	6	33754833	LEMD2;LEMD2	NM_181336;NM_001143944	100	8.41945	3.78265e-17	1.2e-242	rs3819721	3.4e-24	rs756137	Flanking xMHC
cg00334056	6	33755658	LEMD2;LEMD2	NM_181336;NM_001143944	100	-9.30154	1.38421e-20	1.2e-242	rs3819721	4.2e-32	rs9469540	Flanking xMHC
cg16337546	6	33757054	LEMD2	NM_181336	100	9.80952	1.02456e-22	1.2e-242	rs3819721	1.3e-28	rs4713675	Flanking xMHC
cg15252951	6	33757062	LEMD2	NM_181336	100	8.52493	1.52896e-17	1.2e-242	rs3819721	1.9e-22	rs747695	Flanking xMHC
cg25922239	6	33757077	LEMD2	NM_181336	96.1538	8.49688	1.94751e-17	1.2e-242	rs3819721	2.4e-42	rs9469556	Flanking xMHC
cg18101333	6	33757359	LEMD2	NM_181336	97.2973	8.10617	5.22417e-16	1.2e-242	rs3819721	2.4e-22	rs3806110	Flanking xMHC
cg00409245	6	33757653	LEMD2	NM_181336	100	7.46462	8.35418e-14	1.2e-242	rs3819721	1.5e-22	rs2395449	Flanking xMHC
cg09382809	6	33770212	MLN;MLN	NM_001040109;NM_002418	98.8506	-7.58014	3.45192e-14	1.2e-242	rs3819721	2.4e-42	rs9469556	Flanking xMHC
cg04531473	6	33792466			100	-6.085	1.16488e-09	1.2e-242	rs3819721	4.9e-23	rs2274195	Flanking xMHC
cg01046905	6	159515345			100	6.30937	2.80174e-10	6.6e-10	rs2451258	6.6e-10	rs2451258
cg16640008	6	159515404			100	5.18882	2.11625e-07	6.6e-10	rs2451258	6.7e-10	rs2485363
cg07741184	6	167504864			100	5.36905	7.91519e-08	4.9e-15	rs1571878	1.3e-09	rs6907666
cg15732164	7	92237376	CDK6;CDK6	NM_001259;NM_001145306	100	-5.32798	9.93097e-08	3.4e-07	rs4272	3.4e-07	rs4272
cg12816198	7	128577593	IRF5;IRF5;IRF5;IRF5;IRF5;IRF5	NM_001098630;NM_032643;NM_001098629;NM_001098628;NM_001098631;NM_002200	100	5.20432	1.94712e-07	4.2e-12	chr7:128580042	4.2e-12	chr7:128580042
cg14349538	7	128577651	IRF5;IRF5;IRF5;IRF5;IRF5;IRF5	NM_001098630;NM_032643;NM_001098629;NM_001098628;NM_001098631;NM_002200	100	-5.76629	8.10355e-09	4.2e-12	chr7:128580042	1.8e-11	rs3778754
cg26616347	7	128577752	IRF5;IRF5;IRF5;IRF5;IRF5;IRF5	NM_001098630;NM_032643;NM_001098629;NM_001098628;NM_001098631;NM_002200	100	-6.47447	9.51465e-11	4.2e-12	chr7:128580042	4.2e-12	chr7:128580042
cg06630958	7	128577819	IRF5;IRF5;IRF5;IRF5;IRF5;IRF5	NM_001098630;NM_032643;NM_002200;NM_001098628;NM_001098629;NM_001098631	100	-6.19683	5.76129e-10	4.2e-12	chr7:128580042	2e-11	rs3757387
cg13914531	7	128579876	IRF5;IRF5;IRF5;IRF5;IRF5;IRF5;IRF5	NM_001098630;NM_001098627;NM_032643;NM_001098631;NM_002200;NM_001098629;NM_001098628	100	-5.59835	2.16405e-08	4.2e-12	chr7:128580042	1.8e-11	rs3778754
cg04864179	7	128579964	IRF5;IRF5;IRF5;IRF5;IRF5;IRF5;IRF5	NM_001098630;NM_001098627;NM_032643;NM_001098631;NM_002200;NM_001098629;NM_001098628	100	-6.23043	4.65171e-10	4.2e-12	chr7:128580042	1.5e-11	rs35000415
cg00140447	7	128580709	IRF5;IRF5;IRF5;IRF5;IRF5;IRF5;IRF5	NM_001098630;NM_032643;NM_001098631;NM_002200;NM_001098629;NM_001098627;NM_001098628	100	-6.87174	6.34251e-12	4.2e-12	chr7:128580042	1.8e-11	rs3778754
cg20013533	7	128866153	AHCYL2;AHCYL2	NM_001130720;NM_015328	100	-5.03953	4.66673e-07	4.2e-12	chr7:128580042	5.6e-09	chr7:128711547
cg27443224	9	34710135	CCL21;CCL21	NM_002989;NM_002989	100	6.90197	5.12859e-12	1.5e-13	rs11574914	1.5e-13	rs11574914
cg14518276	9	123687270	TRAF1	NM_005658	100	5.15082	2.59355e-07	1.7e-08	rs10985070	3.1e-08	rs10739581
cg21161526	9	123691672			100	-5.02153	5.12619e-07	1.7e-08	rs10985070	1.7e-08	rs10985070
cg04665046	9	123691674			98.6486	-5.0637	4.11195e-07	1.7e-08	rs10985070	1.7e-08	rs10985070
cg17191567	10	6178319			100	5.08823	3.61418e-07	7.1e-12	rs706778	1.6e-07	rs71479758
cg19837174	10	6389707			100	5.46654	4.58918e-08	7.1e-12	rs706778	2.9e-08	rs2387397
cg00296182	10	8090162			100	-5.16848	2.36007e-07	8e-11	rs537544	4.2e-08	rs2275806
cg22770911	10	8101307	GATA3;GATA3	NM_001002295;NM_002051	100	6.21772	5.0442e-10	8e-11	rs537544	2.3e-08	rs3781094
cg25630514	10	8103415	GATA3;GATA3	NM_001002295;NM_002051	100	5.86111	4.59777e-09	8e-11	rs537544	8e-11	rs537544
cg12405139	10	8106035	GATA3;GATA3	NM_001002295;NM_002051	100	5.92882	3.05123e-09	8e-11	rs537544	8e-11	rs537544
cg00928816	10	63809098	ARID5B	NM_032199	100	5.13865	2.76714e-07	1.9e-13	rs12764378	6.3e-12	rs68156080
cg04142864	11	118480576	PHLDB1;PHLDB1;PHLDB1	NM_001144758;NM_001144759;NM_015157	100	-5.17825	2.23981e-07	3.3e-15	rs10790268	1e-12	rs12365699
cg04315692	11	118530575	TREH	NM_007180	100	5.63312	1.7698e-08	3.3e-15	rs10790268	1.3e-13	rs6589686
cg26062581	11	118585993			100	6.49602	8.24705e-11	3.3e-15	rs10790268	1e-12	rs12365699
cg19308663	11	118741387			100	-8.08599	6.16614e-16	3.3e-15	rs10790268	3.3e-15	rs10790268
cg17843101	12	56478329	ERBB3;ERBB3	NM_001005915;NM_001982	100	-5.30363	1.1352e-07	8.5e-08	rs773125	5.1e-07	rs11611029
cg07502892	14	69274280			100	-5.17585	2.26876e-07	2.5e-07	rs1950897	4.2e-06	rs194778
cg27220062	15	38848671	RASGRP1;RASGRP1	NM_001128602;NM_005739	100	-6.31663	2.67331e-10	2.4e-12	rs8032939	2.4e-12	rs8032939
cg03603381	15	38857474	RASGRP1;RASGRP1	NM_001128602;NM_005739	100	-5.9223	3.17467e-09	2.4e-12	rs8032939	1.5e-11	rs11631591
cg04454285	16	86016317			100	5.29738	1.17475e-07	9e-09	rs13330176	9e-09	rs13330176
cg08215318	16	86016387			100	5.50735	3.64279e-08	9e-09	rs13330176	9e-09	rs13330176
cg20936107	17	37688455	CDK12;CDK12	NM_016507;NM_015083	100	5.30165	1.14761e-07	2e-09	chr17:38031857	7.9e-07	rs4252627
cg19439043	17	37719913			100	5.40253	6.57062e-08	2e-09	chr17:38031857	2.3e-08	rs12946510
cg16557858	17	37879740	ERBB2;ERBB2	NM_001005862;NM_004448	100	-5.14241	2.71239e-07	2e-09	chr17:38031857	5.8e-07	rs903506
cg19468946	17	37922297	IKZF3;IKZF3;IKZF3;IKZF3;IKZF3;IKZF3	NM_183228;NM_183229;NM_012481;NM_183230;NM_183231;NM_183232	100	-5.88267	4.03693e-09	2e-09	chr17:38031857	2e-09	chr17:38031857
cg05330360	17	38023993	ZPBP2;ZPBP2	NM_199321;NM_198844	100	-5.17303	2.30329e-07	2e-09	chr17:38031857	2e-09	chr17:38031857
cg09639931	17	38024394	ZPBP2;ZPBP2	NM_199321;NM_198844	100	-5.70687	1.15074e-08	2e-09	chr17:38031857	1.3e-08	rs4795395
cg18711369	17	38081186	ORMDL3	NM_139280	100	5.21623	1.82599e-07	2e-09	chr17:38031857	3.5e-08	rs34073687
cg19511844	17	38084119	ORMDL3	NM_139280	100	-5.19523	2.04471e-07	2e-09	chr17:38031857	1.8e-08	rs2941522
cg23598886	18	12777645			100	-6.36212	1.98994e-10	1.7e-09	rs12958615	3.8e-09	rs592390
cg23544223	18	12777786			100	-6.09409	1.10063e-09	1.7e-09	rs12958615	3.1e-08	rs60751993
cg09945482	18	12777974			100	-5.55292	2.80937e-08	1.7e-09	rs12958615	3.1e-08	rs60751993
cg24737193	18	12778029			100	-5.6114	2.00695e-08	1.7e-09	rs12958615	3.1e-08	rs60751993
cg02776148	19	10395489	ICAM1	NM_000201	96.9697	5.00471	5.59449e-07	3.3e-16	chr19:10427721	6.6e-11	rs11085727
cg08963419	19	10402829	ICAM5	NM_003259	96.7742	-5.41979	5.9668e-08	3.3e-16	chr19:10427721	6.2e-06	rs10403396
cg24189696	19	10585866			100	-5.0667	4.04763e-07	3.3e-16	chr19:10427721	7.5e-08	rs74179925
cg20003638	20	44687730	SLC12A5;SLC12A5	NM_020708;NM_001134771	100	-6.32665	2.50533e-10	4.2e-14	rs4239702	4.2e-14	rs4239702
cg14850771	21	34775459	IFNGR2;IFNGR2	NM_005534;NM_005534	100	-5.06571	4.06892e-07	7.1e-08	rs73194058	1e-07	rs11701066
cg21307484	22	37546220	IL2RB	NM_000878	100	-5.20856	1.9031e-07	2e-05	rs3218251	2e-05	rs3218251
cg09282085	22	39713086	RPL3;RNU86;RPL3	NM_000967;NR_000026;NM_001033853	100	-5.33379	9.61817e-08	3e-10	rs2069235	1.6e-09	rs137685
cg19713460	22	39745530	SYNGR1;SYNGR1	NM_004711;NM_145731	100	-5.06341	4.11817e-07	3e-10	rs2069235	5.9e-10	rs9611155
cg24268161	22	39747459	SYNGR1;SYNGR1	NM_004711;NM_145731	98.0769	-6.01355	1.815e-09	3e-10	rs2069235	3e-10	rs2069235
cg20496314	22	39759864	SYNGR1;SYNGR1;SYNGR1	NM_145738;NM_004711;NM_145731	100	-5.72546	1.03152e-08	3e-10	rs2069235	3e-10	rs2069235
cg17194270	22	39759992	SYNGR1;SYNGR1;SYNGR1	NM_004711;NM_145738;NM_145731	100	-5.4056	6.45911e-08	3e-10	rs2069235	3e-10	rs2069235
cg06397161	22	39760059	SYNGR1;SYNGR1;SYNGR1	NM_004711;NM_145738;NM_145731	99.0196	-5.84218	5.15206e-09	3e-10	rs2069235	3e-10	rs2069235
cg22650271	22	39760165	SYNGR1;SYNGR1;SYNGR1	NM_004711;NM_145738;NM_145731	100	-6.43891	1.20332e-10	3e-10	rs2069235	3e-10	rs2069235
cg07919145	22	39780408	SYNGR1	NM_004711	96.4286	-6.03166	1.62284e-09	3e-10	rs2069235	3e-10	rs2069235
cg15241888	22	39783380			100	-5.4395	5.34294e-08	3e-10	rs2069235	1.4e-09	rs137687
