# Supplementary material for: Genetic estimators of DNA methylation provide insights into the molecular basis of polygenic traits
Source: Transl Psychiatry. 2018 Jan 31;8:31. doi: 10.1038/s41398-017-0070-x (PMC5802460; doi:10.1038/s41398-017-0070-x)
Supplement: Supplementary file 7 — Supplementary Table 7 [file 41398_2017_70_MOESM7_ESM.xls]

## Sheet: Table_S7
Table S7 - List of CpGs identified across more than one MetaMeth scan (across SCZ: schizophrenia; AD: Alzheimer's Disease; RA: Rheumatoid Arthritis; IBD: Inflammatory Bowel Disease; Height)
gid	Chromosome	Location	UCSC RefSeq Gene Name	UCSC RefSeq Gene Accession	MHC Region	SCZ	AD	RA	IBD	HEIGHT
cg21555271	2	43826133				0	0	0	1	1
cg04731861	2	219085781	ARPC2;ARPC2	NM_152862;NM_005731		0	0	0	1	1
cg03435448	3	52310724	WDR82	NM_025222		1	0	0	0	1
cg11209338	3	52332923				1	0	0	0	1
cg14092988	3	52407081	DNAH1	NM_015512		1	0	0	0	1
cg24628310	3	52813873	ITIH1;ITIH1;ITIH1;ITIH1	NM_001166435;NM_001166436;NM_001166434;NM_002215		1	0	0	0	1
cg18404041	3	52824283	ITIH1;ITIH1;ITIH1;ITIH1	NM_001166435;NM_001166434;NM_001166436;NM_002215		1	0	0	0	1
cg26099316	3	52828794	ITIH3;ITIH3	NM_002217;NM_002217		1	0	0	0	1
cg11645453	3	52864694	ITIH4;ITIH4;ITIH4;ITIH4	NM_001166449;NM_002218;NM_001166449;NM_002218		1	0	0	0	1
cg17890764	3	52864816	ITIH4;ITIH4	NM_001166449;NM_002218		1	0	0	0	1
cg25643088	3	52874325	TMEM110	NM_198563		1	0	0	0	1
cg02257405	5	131346985	ACSL6;ACSL6	NM_001009185;NM_015256		0	0	0	1	1
cg13259290	5	131408382	CSF2	NM_000758		0	0	0	1	1
cg08324925	5	131409159	CSF2	NM_000758		0	0	0	1	1
cg24117468	5	131562848	P4HA2;P4HA2;P4HA2;P4HA2;P4HA2;P4HA2;P4HA2	NM_001017973;NM_001142598;NM_004199;NM_001017973;NM_001142599;NM_001017974;NM_004199		0	0	0	1	1
cg18318560	5	131563015	P4HA2;P4HA2;P4HA2;P4HA2;P4HA2	NM_001017973;NM_001142598;NM_004199;NM_001142599;NM_001017974		0	0	0	1	1
cg22598563	5	131563921	P4HA2;P4HA2;P4HA2;P4HA2;P4HA2	NM_001017974;NM_004199;NM_001017973;NM_001142599;NM_001142598		0	0	0	1	1
cg20512303	5	131592959	PDLIM4;PDLIM4	NM_001131027;NM_003687		0	0	0	1	1
cg12564285	5	131593104	PDLIM4;PDLIM4	NM_001131027;NM_003687		0	0	0	1	1
cg07262247	5	131593730	PDLIM4;PDLIM4	NM_003687;NM_001131027		0	0	0	1	1
cg14196790	5	131705035	SLC22A5	NM_003060		0	0	0	1	1
cg06968155	5	131705112	SLC22A5	NM_003060		0	0	0	1	1
cg07538946	5	131705188	SLC22A5	NM_003060		0	0	0	1	1
cg07395648	5	131743802				0	0	0	1	1
cg13907973	5	131825843	IRF1	NM_002198		0	0	0	1	1
cg21138405	5	131827807	IRF1	NM_002198		0	0	0	1	1
cg08122386	6	26195954			xMHC	0	0	1	0	1
cg24010402	6	26660753	ZNF322A	NM_024639	xMHC	0	0	1	0	1
cg06664930	6	26988289	LOC100270746;C6orf41	NR_026776;NR_026775	xMHC	1	0	0	0	1
cg27131891	6	27513414			xMHC	1	0	0	0	1
cg16499284	6	28186477	LOC222699	NR_002936	xMHC	1	0	1	0	0
cg07660236	6	28367883	ZSCAN12;ZSCAN12	NM_001163391;NR_028077	xMHC	1	0	1	0	0
cg09682330	6	28411287	ZSCAN23	NM_001012455	xMHC	1	0	1	0	0
cg24703168	6	28411309	ZSCAN23	NM_001012455	xMHC	1	0	1	0	0
cg05241721	6	28542563	SCAND3	NM_052923	xMHC	1	0	0	0	1
cg18214570	6	28543262	SCAND3	NM_052923	xMHC	1	0	1	0	0
cg13565129	6	28601419			xMHC	1	0	1	0	0
cg12763978	6	28601519			xMHC	1	0	0	0	1
cg02049629	6	28662065			xMHC	1	0	0	0	1
cg15416661	6	28725789			xMHC	1	0	1	0	0
cg16961648	6	28743427			xMHC	1	0	0	0	1
cg05457768	6	28751790			xMHC	1	0	0	0	1
cg25595005	6	28770623			xMHC	1	0	0	0	1
cg25288068	6	28793681			xMHC	1	0	1	0	0
cg22366279	6	28848900			xMHC	0	0	1	0	1
cg10429091	6	28861423			xMHC	1	0	1	0	0
cg21997109	6	28877723	TRIM27	NM_006510	xMHC	1	0	0	0	1
cg18844029	6	28885017	TRIM27	NM_006510	xMHC	0	0	1	0	1
cg09855662	6	28892379	TRIM27	NM_006510	xMHC	1	0	1	0	0
cg23326313	6	28911759			xMHC	1	0	1	0	1
cg04742282	6	28911873			xMHC	1	0	1	0	0
cg15088539	6	28911926			xMHC	1	0	1	0	0
cg25005112	6	28911938			xMHC	1	0	1	0	0
cg08542016	6	28912084			xMHC	1	0	1	0	0
cg05852177	6	28954110			xMHC	1	0	1	0	0
cg27045756	6	28971967	ZNF311	NM_001010877	xMHC	0	0	1	0	1
cg02675264	6	28984246			xMHC	1	0	0	0	1
cg25133685	6	29013336	OR2W1	NM_030903	xMHC	0	0	1	0	1
cg05779068	6	29014046	OR2W1	NM_030903	xMHC	0	0	1	0	1
cg09861992	6	29342815	OR12D3	NM_030959	xMHC	1	0	0	0	1
cg23584176	6	29365078	OR12D2	NM_013936	xMHC	1	0	0	0	1
cg15094605	6	29429346	OR2H1	NM_030883	xMHC	1	0	1	0	0
cg07590002	6	30449064			xMHC	1	0	1	0	0
cg26884376	6	30539453	ABCF1;ABCF1	NM_001090;NM_001025091	xMHC	1	0	1	0	0
cg16586538	6	30569105	PPP1R10	NM_002714	xMHC	1	0	1	0	0
cg07979747	6	30860136	DDR1;DDR1;DDR1	NM_013993;NM_001954;NM_013994	xMHC	1	0	1	0	0
cg15848685	6	30882641	VARS2;VARS2;VARS2	NM_020442;NM_001167733;NM_001167734	xMHC	1	0	1	0	0
cg12457901	6	30882671	VARS2;VARS2;VARS2	NM_020442;NM_001167733;NM_001167734	xMHC	1	0	1	0	0
cg14935711	6	30882694	VARS2;VARS2;VARS2	NM_020442;NM_001167733;NM_001167734	xMHC	1	0	1	0	0
cg16958594	6	30882708	VARS2;VARS2;VARS2	NM_020442;NM_001167733;NM_001167734	xMHC	1	0	1	0	0
cg02149965	6	30883203	VARS2;VARS2;VARS2	NM_020442;NM_001167733;NM_001167734	xMHC	1	0	1	0	0
cg26672776	6	30899568	SFTA2	NM_205854	xMHC	1	0	1	0	0
cg25744682	6	32797578	TAP2;TAP2	NM_000544;NM_018833	xMHC	0	0	1	0	1
cg26246658	6	32936741	BRD2;BRD2	NM_005104;NM_005104	xMHC	1	0	1	0	0
cg15734436	6	33047185	HLA-DPB1	NM_002121	xMHC	1	0	1	0	0
cg17362900	6	33047944	HLA-DPB1	NM_002121	xMHC	1	0	1	0	0
cg15559584	6	33267644	TAPBP;TAPBP;RGL2;RGL2	NM_172209;NM_003190;NM_004761;NR_028387	xMHC	1	0	1	0	0
cg03637976	6	33268071	TAPBP;TAPBP;RGL2;RGL2	NM_172209;NM_003190;NM_004761;NR_028387	xMHC	1	0	1	0	0
cg04415168	6	33282856	ZBTB22;TAPBP;TAPBP;TAPBP;ZBTB22	NM_005453;NM_003190;NM_172208;NM_172209;NM_001145338	xMHC	1	0	1	0	0
cg14288848	6	33282873	ZBTB22;TAPBP;TAPBP;TAPBP;ZBTB22	NM_005453;NM_003190;NM_172208;NM_172209;NM_001145338	xMHC	1	0	1	0	0
cg17055704	6	33282879	ZBTB22;TAPBP;TAPBP;TAPBP;ZBTB22	NM_005453;NM_003190;NM_172208;NM_172209;NM_001145338	xMHC	1	0	1	0	0
cg14473643	6	33282885	ZBTB22;TAPBP;TAPBP;TAPBP;ZBTB22	NM_005453;NM_003190;NM_172208;NM_172209;NM_001145338	xMHC	1	0	1	0	0
cg14309283	6	33282890	ZBTB22;TAPBP;TAPBP;TAPBP;ZBTB22	NM_005453;NM_003190;NM_172208;NM_172209;NM_001145338	xMHC	1	0	1	0	0
cg05210804	6	33282896	ZBTB22;TAPBP;TAPBP;TAPBP;ZBTB22	NM_005453;NM_003190;NM_172208;NM_172209;NM_001145338	xMHC	1	0	1	0	0
cg27168291	6	33282997	ZBTB22;TAPBP;TAPBP;TAPBP;ZBTB22	NM_005453;NM_003190;NM_172208;NM_172209;NM_001145338	xMHC	1	0	1	0	0
cg26646118	6	33283000	ZBTB22;TAPBP;TAPBP;TAPBP;ZBTB22	NM_005453;NM_003190;NM_172208;NM_172209;NM_001145338	xMHC	1	0	1	0	0
cg18144560	6	33283070	ZBTB22;TAPBP;TAPBP;TAPBP;ZBTB22	NM_005453;NM_003190;NM_172208;NM_172209;NM_001145338	xMHC	1	0	1	0	0
cg26887212	6	33286244	ZBTB22;ZBTB22	NM_005453;NM_001145338	xMHC	1	0	1	0	0
cg22740603	6	33397959	SYNGAP1	NM_006772	Flanking xMHC	1	0	1	0	0
cg27530576	6	33401480	SYNGAP1	NM_006772	Flanking xMHC	1	0	1	0	0
cg08255724	6	33558900	C6orf227	NR_027908	Flanking xMHC	0	0	1	0	1
cg08355863	6	33587496			Flanking xMHC	0	0	1	0	1
cg01035815	6	33600828	ITPR3	NM_002224	Flanking xMHC	0	0	1	0	1
cg16204066	6	33638922	ITPR3	NM_002224	Flanking xMHC	0	0	1	0	1
cg00364051	6	33647861	ITPR3	NM_002224	Flanking xMHC	1	0	1	0	1
cg11169463	6	33653411	ITPR3	NM_002224	Flanking xMHC	1	0	1	0	1
cg18558423	6	33653506	ITPR3	NM_002224	Flanking xMHC	0	0	1	0	1
cg16066008	6	33675600	C6orf125	NM_032340	Flanking xMHC	0	0	1	0	1
cg05337694	6	33679598	C6orf125	NM_032340	Flanking xMHC	0	0	1	0	1
cg04807036	6	33681788			Flanking xMHC	0	0	1	0	1
cg11713064	6	33730089			Flanking xMHC	0	0	1	0	1
cg18144373	6	33736983			Flanking xMHC	0	0	1	0	1
cg07979401	6	33739406	LEMD2;LEMD2	NM_001143944;NM_181336	Flanking xMHC	1	0	1	0	0
cg13859433	6	33739653	LEMD2;LEMD2	NM_001143944;NM_181336	Flanking xMHC	0	0	1	0	1
cg08073153	6	33754833	LEMD2;LEMD2	NM_181336;NM_001143944	Flanking xMHC	0	0	1	0	1
cg16337546	6	33757054	LEMD2	NM_181336	Flanking xMHC	0	0	1	0	1
cg15252951	6	33757062	LEMD2	NM_181336	Flanking xMHC	0	0	1	0	1
cg25922239	6	33757077	LEMD2	NM_181336	Flanking xMHC	0	0	1	0	1
cg18101333	6	33757359	LEMD2	NM_181336	Flanking xMHC	0	0	1	0	1
cg00409245	6	33757653	LEMD2	NM_181336	Flanking xMHC	0	0	1	0	1
cg09382809	6	33770212	MLN;MLN	NM_001040109;NM_002418	Flanking xMHC	0	0	1	0	1
cg12968598	6	47444699	CD2AP	NM_012120		0	1	0	0	1
cg02130027	6	47444894	CD2AP	NM_012120		0	1	0	0	1
cg15732164	7	92237376	CDK6;CDK6	NM_001259;NM_001145306		0	0	1	0	1
cg13683534	9	139221076	GPSM1;GPSM1;LOC26102	NM_001145638;NM_015597;NR_026964		0	0	0	1	1
cg14115884	9	139300582	SDCCAG3;SDCCAG3;SDCCAG3	NM_001039708;NM_001039707;NM_006643		0	0	0	1	1
cg15583058	9	139305771	SDCCAG3;SDCCAG3;PMPCA;SDCCAG3	NM_001039707;NM_001039708;NM_015160;NM_006643		0	0	0	1	1
cg14169450	9	139327907	INPP5E	NM_019892		0	0	0	1	1
cg14019695	9	139328340	INPP5E	NM_019892		0	0	0	1	1
cg13879547	9	139358536	SEC16A	NM_014866		0	0	0	1	1
cg09119776	10	104387263	SUFU	NM_016169		1	0	0	0	1
cg23093090	10	104574429	C10orf26;C10orf26	NM_001083913;NM_017787		1	0	0	0	1
cg00035347	10	104953608	NT5C2;NT5C2	NM_012229;NM_001134373		1	0	0	0	1
cg15656257	12	123450216	ABCB9;ABCB9;ABCB9	NM_203444;NM_019624;NM_019625		1	0	0	0	1
cg00376283	12	123451042	ABCB9;ABCB9;ABCB9;ABCB9;ABCB9	NM_203444;NM_019624;NM_019624;NM_019625;NM_019625		1	0	0	0	1
cg02203224	12	123464087	ARL6IP4;ARL6IP4;OGFOD2;ARL6IP4;ARL6IP4	NM_018694;NM_001002251;NM_024623;NM_016638;NM_001002252		1	0	0	0	1
cg13010344	12	123464640	ARL6IP4;ARL6IP4;ARL6IP4;ARL6IP4	NM_018694;NM_001002251;NM_016638;NM_001002252		1	0	0	0	1
cg07899411	12	123604434				1	0	0	0	1
cg01687878	12	123616817				1	0	0	0	1
cg15175608	12	123636717				1	0	0	0	1
cg19000871	14	103996768	TRMT61A	NM_152307		1	0	0	0	1
cg26938255	14	103997249	TRMT61A	NM_152307		1	0	0	0	1
cg04998671	14	104000505	TRMT61A	NM_152307		1	0	0	0	1
cg20353653	15	85143219	ZSCAN2;ZSCAN2;ZSCAN2	NM_181877;NM_017894;NM_001007072		1	0	0	0	1
cg17866455	15	85173951	SCAND2;SCAND2	NR_003654;NR_004859		1	0	0	0	1
cg12863693	15	85201151	NMB;NMB	NM_205858;NM_021077		1	0	0	0	1
cg17173187	15	85201210	NMB;NMB	NM_205858;NM_021077		1	0	0	0	1
cg18582073	15	85202042	NMB;NMB	NM_205858;NM_021077		1	0	0	0	1
cg01503516	15	85202406	NMB;NMB	NM_205858;NM_021077		1	0	0	0	1
cg13061976	15	85359001	ALPK3	NM_020778		1	0	0	0	1
cg19439043	17	37719913				0	0	1	1	0
cg19468946	17	37922297	IKZF3;IKZF3;IKZF3;IKZF3;IKZF3;IKZF3	NM_183228;NM_183229;NM_012481;NM_183230;NM_183231;NM_183232		0	0	1	1	0
cg05330360	17	38023993	ZPBP2;ZPBP2	NM_199321;NM_198844		0	0	1	1	0
cg09639931	17	38024394	ZPBP2;ZPBP2	NM_199321;NM_198844		0	0	1	1	0
cg18711369	17	38081186	ORMDL3	NM_139280		0	0	1	1	0
cg19511844	17	38084119	ORMDL3	NM_139280		0	0	1	1	0
cg23598886	18	12777645				0	0	1	1	0
cg23544223	18	12777786				0	0	1	1	0
cg09945482	18	12777974				0	0	1	1	0
cg24737193	18	12778029				0	0	1	1	0
cg01297721	19	19373566	HAPLN4;HAPLN4	NM_023002;NM_023002		1	0	0	0	1
cg22694191	19	19373575	HAPLN4;HAPLN4	NM_023002;NM_023002		1	0	0	0	1
cg26844104	22	21921731	UBE2L3;UBE2L3;UBE2L3	NR_028436;NM_003347;NR_028437		0	0	0	1	1
cg17274080	22	21921828	UBE2L3;UBE2L3;UBE2L3	NR_028437;NR_028436;NM_003347		0	0	0	1	1
